# Supplementary material for: Synthesis, structural characterization, and dual DNA/HSA binding of novel Palladium(II) violurate complex with selective p53/Caspase-3-mediated anticancer activity
Source: Sci Rep. 2026 Jun 27;16:19632. doi: 10.1038/s41598-026-58248-w (PMC13310190; doi:10.1038/s41598-026-58248-w)
Supplement: Supplementary file 3 — Supplementary Material 3 [file 41598_2026_58248_MOESM3_ESM.cif]

####################################################################### 
# 
# This file contains crystal structure data downloaded from the 
# Cambridge Structural Database (CSD) hosted by the Cambridge 
# Crystallographic Data Centre (CCDC).
# 
# Full information about CCDC data access policies and citation 
# guidelines are available at http://www.ccdc.cam.ac.uk/access/V1 
# 
# Audit and citation data items may have been added by the CCDC. 
# Please retain this information to preserve the provenance of 
# this file and to allow appropriate attribution of the data. 
# 
#######################################################################

data_global
_audit_block_doi                 10.5517/ccdc.csd.cc2pd7ly
_database_code_depnum_ccdc_archive 'CCDC 2484420'
loop_
_audit_author_name
_audit_author_address
'Ahmed Fathy'
;Zagazig university,faculty of science,Egypt
Egypt
;
_audit_update_record             
;
2025-09-01 deposited with the CCDC.	2026-02-05 downloaded from the CCDC.
;
_audit_creation_date             2025-08-22
#=============================================================================
_audit_creation_method           
;
Olex2 1.5
(compiled 2025.07.13 svn.rb7424aed for OlexSys, GUI svn.r7314)
;
_audit_contact_author_address    ?
_audit_contact_author_email      ?
_audit_contact_author_phone      ?
_publ_contact_author_id_orcid    ?
_publ_section_references         
;
Bourhis, L.J., Dolomanov, O.V., Gildea, R.J., Howard, J.A.K., Puschmann, H.
 (2015). Acta Cryst. A71, 59-75.

Dolomanov, O.V., Bourhis, L.J., Gildea, R.J, Howard, J.A.K. & Puschmann, H.
 (2009), J. Appl. Cryst. 42, 339-341.
;
_chemical_name_systematic        ?
_chemical_formula_moiety         'C8 H4 N6 O8 Pd'
_chemical_formula_sum            'C8 H4 N6 O8 Pd'
_chemical_formula_weight         418.574
loop_
_atom_type_symbol
_atom_type_description
_atom_type_scat_source
H Hydrogen 'International Tables Vol C Tables 4.2.6.8 and 6.1.1.4'
C Carbon 'International Tables Vol C Tables 4.2.6.8 and 6.1.1.4'
N Nitrogen 'International Tables Vol C Tables 4.2.6.8 and 6.1.1.4'
O Oxygen 'International Tables Vol C Tables 4.2.6.8 and 6.1.1.4'
Pd Palladium 'International Tables Vol C Tables 4.2.6.8 and 6.1.1.4'

_space_group_crystal_system      triclinic
_space_group_IT_number           2
_space_group_name_H-M_alt        'P -1'
_space_group_name_Hall           '-P 1'
loop_
_space_group_symop_id
_space_group_symop_operation_xyz
1 'x, y, z'
2 '-x, -y, -z'

_symmetry_Int_Tables_number      2
_cell_length_a                   19.256(8)
_cell_length_b                   6.982(5)
_cell_length_c                   6.347(4)
_cell_angle_alpha                108.62(4)
_cell_angle_beta                 94.44(4)
_cell_angle_gamma                84.77(3)
_cell_volume                     804.3(9)
_cell_formula_units_Z            2
_cell_measurement_temperature    ?
_exptl_absorpt_coefficient_mu    9.767
_exptl_crystal_colour            ?
_exptl_crystal_density_diffrn    1.728
_exptl_crystal_density_meas      ?
_exptl_crystal_density_method    'not measured'
_exptl_crystal_description       powder
_diffrn_reflns_limit_h_max       -100
_diffrn_reflns_limit_h_min       100
_diffrn_reflns_limit_k_max       -100
_diffrn_reflns_limit_k_min       100
_diffrn_reflns_limit_l_max       -100
_diffrn_reflns_limit_l_min       100
_diffrn_ambient_temperature      ?
_diffrn_measurement_device_type  ?
_diffrn_radiation_type           'Cu K\a~1~'
_diffrn_radiation_wavelength     1.540560
_reflns_d_resolution_high        6.383
_reflns_d_resolution_low         2.274
_reflns_limit_h_max              8
_reflns_limit_h_min              0
_reflns_limit_k_max              3
_reflns_limit_k_min              -3
_reflns_limit_l_max              2
_reflns_limit_l_min              -2
_reflns_number_total             140
_computing_molecular_graphics    'Olex2 1.5 (Dolomanov et al., 2009)'
_computing_publication_material  'Olex2 1.5 (Dolomanov et al., 2009)'
_computing_structure_refinement  'olex2.refine 1.5 (Bourhis et al., 2015)'
_computing_structure_solution    'olex2.solve 1.5 (Bourhis et al., 2015)'
_refine_ls_goodness_of_fit_all   1.48606
_refine_ls_hydrogen_treatment    refall
_refine_ls_number_parameters     18
_refine_ls_number_reflns         140
_refine_ls_number_restraints     0
_refine_ls_R_I_factor            0.75893
_refine_ls_restrained_S_all      1.48606
_olex2_refinement_description    
;
;
_atom_sites_solution_primary     iterative
loop_
_atom_site_type_symbol
_atom_site_label
_atom_site_fract_x
_atom_site_fract_y
_atom_site_fract_z
_atom_site_U_iso_or_equiv
_atom_site_occupancy
_atom_site_adp_type
_atom_site_refinement_flags_posn
N N1 0.7018 1.1034 0.0101 0.0380 1.0000 Uiso .
O O1 0.7233 1.1652 0.2244 0.0380 1.0000 Uiso .
Pd Pd1 0.7830 0.9972 0.4084 0.0127 1.0000 Uiso .
O O2 0.7765 1.2559 0.6807 0.0380 1.0000 Uiso .
N N2 0.8041 1.2777 0.8869 0.0380 1.0000 Uiso .
C C1 0.8427 1.1318 0.9605 0.0380 1.0000 Uiso .
C C2 0.8680 1.2039 1.2129 0.0380 1.0000 Uiso .
C C3 0.9281 0.8493 1.1734 0.0380 1.0000 Uiso .
C C4 0.8613 0.9188 0.8232 0.0380 1.0000 Uiso .
C C5 0.7151 0.9146 -0.1327 0.0380 1.0000 Uiso .
C C6 0.6826 0.8881 -0.3755 0.0380 1.0000 Uiso .
C C7 0.7345 0.5196 -0.4856 0.0380 1.0000 Uiso .
C C8 0.7565 0.7402 -0.0756 0.0380 1.0000 Uiso .
O O3 0.8441 0.8362 0.6107 0.0380 1.0000 Uiso .
O O4 0.7868 0.7386 0.1194 0.0380 1.0000 Uiso .
N N3 0.6959 0.6888 -0.5308 0.0380 1.0000 Uiso .
H H1 0.6743 0.6674 -0.6968 0.0456 1.0000 Uiso .
O O5 0.9637 0.7255 1.2554 0.0380 1.0000 Uiso .
O O6 0.8559 1.3764 1.3439 0.0380 1.0000 Uiso .
O O7 0.6472 1.0211 -0.4433 0.0380 1.0000 Uiso .
O O8 0.7441 0.3513 -0.6279 0.0380 1.0000 Uiso .
N N4 0.9090 1.0518 1.2955 0.0380 1.0000 Uiso .
H H2 0.9268 1.0973 1.4666 0.0456 1.0000 Uiso .
N N5 0.9019 0.7952 0.9375 0.0380 1.0000 Uiso .
H H3 0.9151 0.6468 0.8428 0.0456 1.0000 Uiso .
N N6 0.7631 0.5587 -0.2529 0.0380 1.0000 Uiso .
H H4 0.7919 0.4369 -0.2141 0.0456 1.0000 Uiso .

loop_
_geom_bond_atom_site_label_1
_geom_bond_atom_site_label_2
_geom_bond_distance
_geom_bond_site_symmetry_2
_geom_bond_publ_flag
N1 O1 1.333708 . ?
N1 C5 1.355438 . ?
O1 Pd1 2.117374 . ?
O1 O8 1.409189 1_566 ?
Pd1 O2 2.064873 . ?
Pd1 O3 2.178635 . ?
Pd1 O4 2.124683 . ?
O2 N2 1.340806 . ?
O2 H4 1.276485 1_566 ?
N2 C1 1.385203 . ?
C1 C2 1.570297 . ?
C1 C4 1.491347 . ?
C2 O6 1.239605 . ?
C2 N4 1.471775 . ?
C3 O5 1.270386 . ?
C3 N4 1.408367 . ?
C3 N5 1.481308 . ?
C4 O3 1.315133 . ?
C4 N5 1.439388 . ?
C5 C6 1.578370 . ?
C5 C8 1.519626 . ?
C6 N3 1.439541 . ?
C6 O7 1.266837 . ?
C7 N3 1.433085 . ?
C7 O8 1.240946 . ?
C7 N6 1.484059 . ?
C8 O4 1.329734 . ?
C8 N6 1.404154 . ?
N3 H1 1.071959 . ?
O8 O1 1.409189 1_544 ?
N4 H2 1.067686 . ?
N5 H3 1.037544 . ?
N6 H4 1.056993 . ?
H4 O2 1.276485 1_544 ?

loop_
_geom_angle_atom_site_label_1
_geom_angle_atom_site_label_2
_geom_angle_atom_site_label_3
_geom_angle
_geom_angle_site_symmetry_1
_geom_angle_site_symmetry_3
_geom_angle_publ_flag
O1 N1 C5 124.98 . . ?
N1 O1 Pd1 128.28 . . ?
N1 O1 O8 133.78 . 1_566 ?
Pd1 O1 O8 92.47 . 1_566 ?
O1 Pd1 O2 87.26 . . ?
O1 Pd1 O3 177.46 . . ?
O1 Pd1 O4 90.08 . . ?
O2 Pd1 O3 90.21 . . ?
O2 Pd1 O4 177.33 . . ?
O3 Pd1 O4 92.46 . . ?
Pd1 O2 N2 126.81 . . ?
Pd1 O2 H4 151.62 . 1_566 ?
N2 O2 H4 66.94 . 1_566 ?
O2 N2 C1 127.11 . . ?
N2 C1 C2 115.11 . . ?
N2 C1 C4 126.05 . . ?
C2 C1 C4 118.84 . . ?
C1 C2 O6 124.97 . . ?
C1 C2 N4 116.23 . . ?
O6 C2 N4 118.80 . . ?
O5 C3 N4 124.00 . . ?
O5 C3 N5 123.29 . . ?
N4 C3 N5 112.70 . . ?
C1 C4 O3 126.06 . . ?
C1 C4 N5 115.82 . . ?
O3 C4 N5 118.12 . . ?
N1 C5 C6 112.98 . . ?
N1 C5 C8 125.81 . . ?
C6 C5 C8 121.20 . . ?
C5 C6 N3 114.14 . . ?
C5 C6 O7 127.10 . . ?
N3 C6 O7 118.76 . . ?
N3 C7 O8 123.50 . . ?
N3 C7 N6 115.17 . . ?
O8 C7 N6 121.34 . . ?
C5 C8 O4 128.31 . . ?
C5 C8 N6 115.10 . . ?
O4 C8 N6 116.60 . . ?
Pd1 O3 C4 123.77 . . ?
Pd1 O4 C8 122.54 . . ?
C6 N3 C7 126.86 . . ?
C6 N3 H1 115.45 . . ?
C7 N3 H1 117.69 . . ?
C7 O8 O1 154.63 . 1_544 ?
C2 N4 C3 127.22 . . ?
C2 N4 H2 117.54 . . ?
C3 N4 H2 115.24 . . ?
C3 N5 C4 129.19 . . ?
C3 N5 H3 114.65 . . ?
C4 N5 H3 116.16 . . ?
C7 N6 C8 127.53 . . ?
C7 N6 H4 117.06 . . ?
C8 N6 H4 115.42 . . ?
N6 H4 O2 119.19 . 1_544 ?

loop_
_geom_torsion_atom_site_label_1
_geom_torsion_atom_site_label_2
_geom_torsion_atom_site_label_3
_geom_torsion_atom_site_label_4
_geom_torsion
_geom_torsion_site_symmetry_1
_geom_torsion_site_symmetry_2
_geom_torsion_site_symmetry_3
_geom_torsion_site_symmetry_4
_geom_torsion_publ_flag
N1 O1 Pd1 O2 -179.96 . . . . ?
N1 O1 Pd1 O3 -179.52 . . . . ?
N1 O1 Pd1 O4 0.05 . . . . ?
N1 C5 C6 N3 179.97 . . . . ?
N1 C5 C6 O7 0.00 . . . . ?
N1 C5 C8 O4 0.02 . . . . ?
N1 C5 C8 N6 -179.98 . . . . ?
O1 N1 C5 C6 180.00 . . . . ?
O1 N1 C5 C8 0.00 . . . . ?
O1 Pd1 O2 N2 179.96 . . . . ?
O1 Pd1 O2 H4 -69.18 . . . 1_566 ?
O1 Pd1 O3 C4 -0.40 . . . . ?
O1 Pd1 O4 C8 -0.04 . . . . ?
Pd1 O2 N2 C1 0.00 . . . . ?
O2 Pd1 O3 C4 0.04 . . . . ?
O2 Pd1 O4 C8 -0.24 . . . . ?
O2 N2 C1 C2 -179.98 . . . . ?
O2 N2 C1 C4 0.03 . . . . ?
N2 C1 C2 O6 -0.03 . . . . ?
N2 C1 C2 N4 180.00 . . . . ?
N2 C1 C4 O3 0.03 . . . . ?
N2 C1 C4 N5 -179.98 . . . . ?
C1 C2 N4 C3 0.02 . . . . ?
C1 C2 N4 H2 -180.00 . . . . ?
C1 C4 O3 Pd1 -0.03 . . . . ?
C1 C4 N5 C3 0.00 . . . . ?
C1 C4 N5 H3 -180.00 . . . . ?
C2 C1 C4 O3 -179.98 . . . . ?
C2 C1 C4 N5 0.02 . . . . ?
C4 C1 C2 O6 179.97 . . . . ?
C4 C1 C2 N4 -0.03 . . . . ?
C5 N1 O1 Pd1 -0.03 . . . . ?
C5 N1 O1 O8 146.30 . . . 1_566 ?
C5 C6 N3 C7 -0.02 . . . . ?
C5 C6 N3 H1 -179.98 . . . . ?
C5 C8 O4 Pd1 0.03 . . . . ?
C5 C8 N6 C7 -0.04 . . . . ?
C5 C8 N6 H4 180.00 . . . . ?
C6 C5 C8 O4 -179.97 . . . . ?
C6 C5 C8 N6 0.03 . . . . ?
C7 N6 H4 O2 -30.57 . . . 1_544 ?
C8 C5 C6 N3 -0.03 . . . . ?
C8 C5 C6 O7 180.00 . . . . ?
C8 N6 H4 O2 149.41 . . . 1_544 ?
O3 Pd1 O2 N2 -0.03 . . . . ?
O3 Pd1 O2 H4 110.84 . . . 1_566 ?
O3 Pd1 O4 C8 179.94 . . . . ?
O3 C4 N5 C3 -180.00 . . . . ?
O3 C4 N5 H3 0.00 . . . . ?
O4 Pd1 O2 N2 -179.84 . . . . ?
O4 Pd1 O2 H4 -68.98 . . . 1_566 ?
O4 Pd1 O3 C4 -179.97 . . . . ?
O4 C8 N6 C7 179.96 . . . . ?
O4 C8 N6 H4 0.00 . . . . ?
N3 C7 O8 O1 -69.25 . . . 1_544 ?
N3 C7 N6 C8 0.00 . . . . ?
N3 C7 N6 H4 179.98 . . . . ?
O5 C3 N4 C2 180.00 . . . . ?
O5 C3 N4 H2 0.00 . . . . ?
O5 C3 N5 C4 180.00 . . . . ?
O5 C3 N5 H3 0.00 . . . . ?
O6 C2 N4 C3 -179.98 . . . . ?
O6 C2 N4 H2 0.00 . . . . ?
O7 C6 N3 C7 179.98 . . . . ?
O7 C6 N3 H1 -0.02 . . . . ?
O8 O1 Pd1 O2 23.66 1_566 . . . ?
O8 O1 Pd1 O3 24.09 1_566 . . . ?
O8 O1 Pd1 O4 -156.33 1_566 . . . ?
O8 C7 N3 C6 -180.00 . . . . ?
O8 C7 N3 H1 0.00 . . . . ?
O8 C7 N6 C8 -179.98 . . . . ?
O8 C7 N6 H4 0.00 . . . . ?
N4 C3 N5 C4 0.00 . . . . ?
N4 C3 N5 H3 180.00 . . . . ?
N5 C3 N4 C2 -0.02 . . . . ?
N5 C3 N4 H2 -179.98 . . . . ?
N5 C4 O3 Pd1 179.96 . . . . ?
N6 C7 N3 C6 0.00 . . . . ?
N6 C7 N3 H1 180.00 . . . . ?
N6 C7 O8 O1 110.76 . . . 1_544 ?
N6 C8 O4 Pd1 -180.00 . . . . ?
H4 O2 N2 C1 -151.15 1_566 . . . ?

loop_
_refln_index_h
_refln_index_k
_refln_index_l
_refln_F_squared_meas
_refln_d_spacing
_refln_intensity_meas
3 0 0 916.985 6.38343 111277.977
1 -1 0 1941.494 6.10920 215431.641
0 0 1 2218.859 6.00706 237880.750
1 0 -1 940.794 5.81721 94456.695
2 1 0 810.234 5.62241 75873.070
1 0 1 618.225 5.64983 58472.117
2 -1 0 498.373 5.26409 40774.566
0 1 -1 521.367 5.36030 44271.723
1 1 -1 583.004 5.30532 48469.152
2 0 -1 734.223 5.20984 58805.770
1 -1 1 2006.830 5.02951 149498.594
2 0 1 2952.622 4.97540 215109.016
2 1 -1 13925.908 4.89661 981716.688
3 1 0 9001.295 4.75896 598288.625
4 0 0 3593.667 4.78758 241835.922
3 -1 0 109.193 4.43528 6272.907
3 0 -1 104.336 4.49067 6150.189
2 -1 1 133.732 4.48498 7862.289
3 1 -1 3343.120 4.32989 182698.234
3 0 1 214.642 4.26716 11379.309
4 1 0 3780.528 4.01193 176228.406
0 1 1 12.465 3.87699 540.894
3 -1 1 19.076 3.91182 843.396
1 1 1 22.824 3.80609 952.739
1 -1 -1 26.690 3.79375 1106.527
4 0 -1 33.490 3.84084 1424.895
5 0 0 38.589 3.83006 1632.164
4 -1 0 1326.700 3.75201 53737.961
4 1 -1 308.205 3.76823 12597.632
2 1 1 598.028 3.60407 22253.820
4 0 1 185.628 3.65405 7111.324
2 -1 -1 143.839 3.58320 5287.278
5 1 0 611.027 3.41880 20333.012
1 2 -1 723.753 3.38230 23540.930
0 2 -1 774.207 3.37481 25063.627
0 2 0 878.249 3.30024 27110.518
1 2 0 923.795 3.29128 28351.738
4 -1 1 903.414 3.40131 29736.850
3 1 1 1005.407 3.32604 31555.195
3 -1 -1 1257.318 3.30149 38843.473
2 2 -1 1512.356 3.28836 46327.199
5 0 -1 1864.608 3.30699 57809.699
1 -2 1 2323.021 3.26785 70215.820
1 -2 0 2359.262 3.21466 68853.875
5 1 -1 2849.611 3.27976 86804.297
2 2 0 3574.913 3.19002 102628.219
5 -1 0 52001.773 3.21596 1518960.000
6 0 0 3525.223 3.19172 101316.953
3 2 -1 1737.660 3.11593 47433.168
5 0 1 1721.941 3.15717 48348.930
2 -2 0 1291.287 3.05460 33773.742
2 -2 1 1160.691 3.08697 31054.348
3 2 0 1048.597 3.01957 26753.062
1 1 -2 1065.195 3.13243 29408.324
0 1 -2 1029.940 3.12992 28386.172
4 1 1 857.021 3.02534 21955.451
4 -1 -1 754.206 3.00074 18984.264
2 1 -2 719.446 3.05416 18811.404
1 -1 2 678.446 3.04720 17652.455
0 0 2 630.297 3.00353 15897.172
6 1 0 606.897 2.95608 14789.434
1 0 -2 605.760 2.99074 15138.278
5 -1 1 575.401 2.97507 14217.312
4 2 -1 520.353 2.89923 12158.361
1 0 2 519.026 2.94431 12539.508
3 -2 0 483.277 2.85093 10887.688
2 0 -2 477.168 2.90860 11227.634
3 -2 1 456.927 2.86667 10417.920
3 1 -2 462.950 2.91174 10918.603
6 0 -1 459.127 2.88021 10575.751
6 1 -1 456.006 2.87531 10465.110
4 2 0 447.048 2.81120 9768.724
2 -1 2 440.984 2.90171 10323.005
2 0 2 238.253 2.82491 5261.646
6 -1 0 1479.641 2.79730 31985.279
5 1 1 660.109 2.73615 13597.347
3 0 -2 591.798 2.77286 12550.292
6 0 1 774.849 2.76071 16275.633
7 0 0 1883.221 2.73576 38779.738
5 -1 -1 1981.487 2.71340 40077.387
4 1 -2 492.665 2.73030 10100.920
5 2 -1 569.526 2.66884 11108.602
3 -1 2 611.269 2.71874 12416.734
1 2 -2 686.627 2.69252 13654.661
4 -2 0 725.309 2.63204 13722.089
0 2 -2 818.949 2.68015 16122.413
3 0 2 939.520 2.66575 18278.697
4 -2 1 1046.209 2.63624 19862.621
5 2 0 1146.722 2.59194 20973.434
2 2 -2 1161.994 2.65266 22364.004
0 2 1 1287.235 2.57128 23131.352
1 2 1 1699.327 2.55956 30229.936
6 -1 1 1991.992 2.62633 37506.652
7 1 0 2703.014 2.59262 49466.559
1 -2 2 4509.191 2.61762 84283.945
1 -2 -1 4964.670 2.53741 86637.578
4 0 -2 4253.413 2.60492 78655.695
2 2 1 8554.458 2.50405 144970.094
3 2 -2 5597.987 2.56711 100234.773
7 1 -1 3832.746 2.54491 67322.641
7 0 -1 2946.751 2.53914 51500.969
2 -2 -1 51014.098 2.46306 833413.500
5 1 -2 44720.305 2.53350 777748.875
2 -2 2 47477.742 2.51476 812239.250
4 -1 2 40270.676 2.52163 693117.062
6 1 1 27522.920 2.47428 454206.125
0 1 2 10047.975 2.45789 163388.297
4 0 2 8934.421 2.48770 149224.797
7 -1 0 8100.184 2.46663 132759.219
3 2 1 6434.283 2.41277 100395.938
6 -1 -1 7602.389 2.45410 123196.859
6 2 -1 6446.290 2.44503 103605.594
1 -1 -2 5983.368 2.44272 95962.758
1 1 2 4674.245 2.43310 74311.031
5 -2 0 4186.488 2.41743 65605.070
7 0 1 3657.370 2.44307 58676.844
4 2 -2 3797.872 2.44830 61221.887
5 -2 1 2820.944 2.41440 44082.660
6 2 0 2735.459 2.37948 41377.969
5 0 -2 2841.348 2.42439 44812.234
2 -1 -2 2502.388 2.38971 38217.316
3 -2 -1 2393.091 2.35828 35481.438
8 0 0 2175.252 2.39379 33347.922
2 1 2 2075.962 2.37180 31175.916
3 -2 2 572.630 2.38525 8708.941
1 3 -1 590.599 2.32367 8470.946
0 3 -1 673.418 2.31430 9571.612
4 2 1 764.364 2.29701 10682.591
2 3 -1 794.462 2.29926 11127.738
7 -1 1 879.553 2.34129 12831.110
6 1 -2 959.480 2.33826 13956.455
3 -1 -2 1036.379 2.30584 14609.744
8 1 0 1257.564 2.30290 17676.912
1 -3 1 1467.627 2.27237 20018.926
5 -1 2 1575.917 2.32685 22672.889
5 2 -2 1530.337 2.31023 21665.439
3 1 2 1973.255 2.28181 27168.707
5 0 2 2017.991 2.30692 28477.279
3 3 -1 3585.696 2.24415 47550.098
8 1 -1 5488.630 2.27447 75023.336

_olex2_submission_special_instructions 'No special instructions were received'
loop_
_pd_meas_2theta_scan
_pd_meas_counts_total
_pd_proc_2theta_corrected
_pd_calc_intensity_total
_pd_proc_intensity_bkg_calc
15.000000 58.000000 13.672786 16.129740 22.834589
15.020000 34.000000 13.692218 16.185282 22.834589
15.040000 38.000000 13.711647 16.232908 22.834589
15.060000 42.000000 13.731077 16.272770 22.834589
15.080000 34.000000 13.750506 16.305033 22.834589
15.100000 38.000000 13.769936 16.329874 22.834589
15.120001 48.000000 13.789364 16.347502 22.834589
15.140000 40.000000 13.808789 16.358116 22.834589
15.160001 42.000000 13.828217 16.361982 22.834589
15.180000 42.000000 13.847642 16.359320 22.834589
15.200000 60.000000 13.867067 16.350397 22.834589
15.220000 30.000000 13.886490 16.335070 22.834589
15.240000 32.000000 13.905912 16.314465 22.834589
15.260000 38.000000 13.925337 16.288431 22.834589
15.280000 44.000000 13.944758 16.257299 22.834589
15.300000 42.000000 13.964180 16.221369 22.834589
15.320001 42.000000 13.983601 16.180923 22.834589
15.340000 48.000000 14.003020 16.136108 22.834589
15.360001 42.000000 14.022440 16.087635 22.834589
15.380000 44.000000 14.041860 16.035618 22.834589
15.400000 28.000000 14.061275 15.980384 22.834589
15.420000 40.000000 14.080693 15.922246 22.834589
15.440000 42.000000 14.100109 15.860044 22.834589
15.460000 44.000000 14.119527 15.797035 22.834589
15.480000 40.000000 14.138943 15.732062 22.834589
15.500000 44.000000 14.158356 15.665436 22.834589
15.520000 40.000000 14.177770 15.597446 22.834589
15.540000 38.000000 14.197182 15.528399 22.834589
15.560000 34.000000 14.216596 15.458553 22.834589
15.580000 38.000000 14.236008 15.388224 22.834589
15.600000 40.000000 14.255417 15.317674 22.834589
15.620001 44.000000 14.274829 15.247033 22.834589
15.640000 42.000000 14.294239 15.176820 22.834589
15.660001 46.000000 14.313647 15.107151 22.834589
15.680000 44.000000 14.333055 15.038268 22.834589
15.700000 52.000000 14.352463 14.970418 22.834589
15.720000 52.000000 14.371868 14.903818 22.834589
15.740000 46.000000 14.391273 14.838676 22.834589
15.760000 40.000000 14.410681 14.775197 22.834589
15.780000 36.000000 14.430086 14.713583 22.834589
15.800000 42.000000 14.449490 14.654028 22.834589
15.820001 32.000000 14.468894 14.596697 22.834589
15.840000 40.000000 14.488295 14.541762 22.834589
15.860001 40.000000 14.507699 14.489371 22.834589
15.880000 40.000000 14.527098 14.439682 22.834589
15.900000 40.000000 14.546499 14.392816 22.834589
15.920000 52.000000 14.565902 14.348894 22.834589
15.940000 56.000000 14.585299 14.308023 22.834589
15.960000 30.000000 14.604697 14.270307 22.834589
15.980000 38.000000 14.624096 14.235802 22.834589
16.000000 52.000000 14.643493 14.204596 22.834589
16.020000 28.000000 14.662889 14.176725 22.834589
16.040001 36.000000 14.682285 14.152187 22.834589
16.059999 42.000000 14.701678 14.131075 22.834589
16.080000 40.000000 14.721072 14.113342 22.834589
16.100000 50.000000 14.740469 14.098988 22.834589
16.120001 36.000000 14.759862 14.087961 22.834589
16.140001 54.000000 14.779254 14.080217 22.834589
16.160000 40.000000 14.798647 14.075672 22.834589
16.180000 26.000000 14.818036 14.074243 22.834589
16.200001 38.000000 14.837426 14.075820 22.834589
16.220001 28.000000 14.856817 14.080272 22.834589
16.240002 36.000000 14.876206 14.087460 22.834589
16.260000 36.000000 14.895593 14.096717 22.834589
16.280001 34.000000 14.914982 14.108874 22.834589
16.299999 48.000000 14.934367 14.123238 22.834589
16.320000 28.000000 14.953753 14.139608 22.834589
16.340000 34.000000 14.973139 14.157778 22.834589
16.359999 32.000000 14.992520 14.177505 22.834589
16.379999 24.000000 15.011908 14.198585 22.834589
16.400000 36.000000 15.031290 14.220760 22.834589
16.420000 46.000000 15.050673 14.243798 22.834589
16.440001 50.000000 15.070055 14.267461 22.834589
16.459999 40.000000 15.089437 14.291504 22.834589
16.480000 36.000000 15.108815 14.315692 22.834589
16.500000 40.000000 15.128199 14.339805 22.834589
16.520000 40.000000 15.147576 14.363614 22.834589
16.540001 30.000000 15.166956 14.386915 22.834589
16.559999 30.000000 15.186334 14.409512 22.834589
16.580000 38.000000 15.205709 14.431227 22.834589
16.600000 40.000000 15.225088 14.451908 22.834589
16.620001 32.000000 15.244464 14.471412 22.834589
16.640001 42.000000 15.263838 14.489632 22.834589
16.660000 50.000000 15.283212 14.506465 22.834589
16.680000 44.000000 15.302588 14.521418 22.834589
16.700001 32.000000 15.321960 14.535340 22.834589
16.720001 34.000000 15.341332 14.547789 22.834589
16.740002 32.000000 15.360704 14.558780 22.834589
16.760000 44.000000 15.380075 14.568376 22.834589
16.780001 38.000000 15.399446 14.576675 22.834589
16.799999 38.000000 15.418815 14.583767 22.834589
16.820000 30.000000 15.438183 14.589835 22.834589
16.840000 28.000000 15.457551 14.595053 22.834589
16.859999 38.000000 15.476917 14.599624 22.834589
16.879999 32.000000 15.496285 14.603785 22.834589
16.900000 30.000000 15.515652 14.607797 22.834589
16.920000 34.000000 15.535017 14.611957 22.834589
16.940001 38.000000 15.554381 14.616549 22.834589
16.959999 34.000000 15.573746 14.620131 22.834589
16.980000 32.000000 15.593108 14.626596 22.834589
17.000000 46.000000 15.612471 14.634511 22.834589
17.020000 44.000000 15.631835 14.644240 22.834589
17.040001 42.000000 15.651196 14.656140 22.834589
17.059999 24.000000 15.670556 14.669342 22.834589
17.080000 34.000000 15.689917 14.686639 22.834589
17.100000 34.000000 15.709273 14.707147 22.834589
17.120001 28.000000 15.728634 14.731207 22.834589
17.140001 36.000000 15.747993 14.759118 22.834589
17.160000 34.000000 15.767349 14.791166 22.834589
17.180000 28.000000 15.786707 14.827617 22.834589
17.200001 22.000000 15.806064 14.868695 22.834589
17.220001 40.000000 15.825418 14.914588 22.834589
17.240002 24.000000 15.844775 14.965468 22.834589
17.260000 36.000000 15.864126 15.021426 22.834589
17.280001 30.000000 15.883479 15.082564 22.834589
17.299999 36.000000 15.902830 15.148903 22.834589
17.320000 30.000000 15.922183 15.220442 22.834589
17.340000 38.000000 15.941532 15.297106 22.834589
17.359999 38.000000 15.960883 15.378817 22.834589
17.379999 48.000000 15.980234 15.465425 22.834589
17.400000 42.000000 15.999582 15.556738 22.834589
17.420000 52.000000 16.018930 15.652531 22.834589
17.440001 30.000000 16.038279 15.752552 22.834589
17.459999 30.000000 16.057627 15.856504 22.834589
17.480000 32.000000 16.076971 15.964018 22.834589
17.500000 32.000000 16.096319 16.074802 22.834589
17.520000 38.000000 16.115664 16.188435 22.834589
17.540001 46.000000 16.135008 16.304510 22.834589
17.559999 56.000000 16.154352 16.422665 22.834589
17.580000 40.000000 16.173695 16.542463 22.834589
17.600000 38.000000 16.193037 16.663486 22.834589
17.620001 56.000000 16.212378 16.785318 22.834589
17.640001 30.000000 16.231720 16.907587 22.834589
17.660000 48.000000 16.251059 17.029858 22.834589
17.680000 48.000000 16.270397 17.151796 22.834589
17.700001 48.000000 16.289738 17.273081 22.834589
17.720001 52.000000 16.309074 17.393360 22.834589
17.740002 48.000000 16.328413 17.512400 22.834589
17.760000 54.000000 16.347750 17.629963 22.834589
17.780001 54.000000 16.367086 17.745853 22.834589
17.799999 58.000000 16.386419 17.859798 22.834589
17.820000 38.000000 16.405754 17.971931 22.834589
17.840000 44.000000 16.425087 18.082203 22.834589
17.859999 50.000000 16.444420 18.190557 22.834589
17.879999 44.000000 16.463753 18.297112 22.834589
17.900000 52.000000 16.483086 18.401974 22.834589
17.920000 38.000000 16.502419 18.505341 22.834589
17.940001 48.000000 16.521749 18.607456 22.834589
17.959999 60.000000 16.541077 18.708611 22.834589
17.980000 58.000000 16.560408 18.809177 22.834589
18.000000 50.000000 16.579737 18.909534 22.834589
18.020000 46.000000 16.599064 19.010120 22.834589
18.040001 62.000000 16.618393 19.111425 22.834589
18.059999 68.000000 16.637718 19.213936 22.834589
18.080000 48.000000 16.657043 19.318201 22.834589
18.100000 58.000000 16.676369 19.424772 22.834589
18.120001 44.000000 16.695694 19.534216 22.834589
18.140001 48.000000 16.715019 19.647112 22.834589
18.160000 46.000000 16.734339 19.763979 22.834589
18.180000 44.000000 16.753662 19.882023 22.834589
18.200001 50.000000 16.772985 20.008577 22.834589
18.220001 46.000000 16.792307 20.140722 22.834589
18.240002 46.000000 16.811626 20.278936 22.834589
18.260000 38.000000 16.830946 20.423641 22.834589
18.280001 40.000000 16.850267 20.575237 22.834589
18.299999 52.000000 16.869583 20.733963 22.834589
18.320000 36.000000 16.888899 20.900105 22.834589
18.340000 54.000000 16.908216 21.073854 22.834589
18.359999 44.000000 16.927532 21.255274 22.834589
18.379999 44.000000 16.946850 21.444389 22.834589
18.400000 36.000000 16.966166 21.641100 22.834589
18.420000 38.000000 16.985479 21.845207 22.834589
18.440001 46.000000 17.004793 22.056473 22.834589
18.459999 44.000000 17.024105 22.274515 22.834589
18.480000 34.000000 17.043417 22.498896 22.834589
18.500000 44.000000 17.062729 22.729067 22.834589
18.520000 52.000000 17.082041 22.964396 22.834589
18.540001 52.000000 17.101353 23.204140 22.834589
18.559999 40.000000 17.120661 23.446894 22.834589
18.580000 28.000000 17.139969 23.692938 22.834589
18.600000 52.000000 17.159277 23.940739 22.834589
18.620001 52.000000 17.178585 24.189281 22.834589
18.640001 50.000000 17.197891 24.437477 22.834589
18.660000 32.000000 17.217196 24.683914 22.834589
18.680000 52.000000 17.236502 24.928005 22.834589
18.700001 42.000000 17.255810 25.168289 22.834589
18.720001 58.000000 17.275112 25.403458 22.834589
18.740002 42.000000 17.294416 25.632391 22.834589
18.760000 72.000000 17.313717 25.853786 22.834589
18.780001 80.000000 17.333019 26.063389 22.834589
18.799999 60.000000 17.352322 26.266224 22.834589
18.820000 54.000000 17.371622 26.457989 22.834589
18.840000 76.000000 17.390923 26.637636 22.834589
18.859999 48.000000 17.410219 26.804052 22.834589
18.879999 60.000000 17.429518 26.956301 22.834589
18.900000 80.000000 17.448818 27.093458 22.834589
18.920000 68.000000 17.468117 27.214664 22.834589
18.940001 62.000000 17.487413 27.319166 22.834589
18.959999 68.000000 17.506708 27.406301 22.834589
18.980000 76.000000 17.526005 27.475534 22.834589
19.000000 66.000000 17.545298 27.526396 22.834589
19.020000 88.000000 17.564592 27.558554 22.834589
19.040001 96.000000 17.583887 27.571489 22.834589
19.059999 94.000000 17.603176 27.564243 22.834589
19.080000 86.000000 17.622469 27.539251 22.834589
19.100000 110.000000 17.641760 27.495243 22.834589
19.120001 90.000000 17.661053 27.432367 22.834589
19.140001 98.000000 17.680342 27.350981 22.834589
19.160000 94.000000 17.699631 27.251425 22.834589
19.180000 88.000000 17.718918 27.134171 22.834589
19.200001 92.000000 17.738207 26.999743 22.834589
19.220001 86.000000 17.757494 26.848774 22.834589
19.240002 108.000000 17.776783 26.681919 22.834589
19.260000 74.000000 17.796066 26.499945 22.834589
19.280001 82.000000 17.815351 26.303541 22.834589
19.299999 86.000000 17.834635 26.093538 22.834589
19.320000 80.000000 17.853920 25.870676 22.834589
19.340000 62.000000 17.873203 25.635817 22.834589
19.359999 64.000000 17.892485 25.389717 22.834589
19.379999 78.000000 17.911766 25.133034 22.834589
19.400000 62.000000 17.931049 24.866552 22.834589
19.420000 62.000000 17.950329 24.591316 22.834589
19.440001 50.000000 17.969610 24.307714 22.834589
19.459999 60.000000 17.988888 24.016489 22.834589
19.480000 50.000000 18.008165 23.718145 22.834589
19.500000 58.000000 18.027443 23.413212 22.834589
19.520000 70.000000 18.046722 23.102131 22.834589
19.540001 40.000000 18.065998 22.784821 22.834589
19.559999 48.000000 18.085272 22.462812 22.834589
19.580000 44.000000 18.104548 22.135744 22.834589
19.600000 42.000000 18.123823 21.803953 22.834589
19.620001 38.000000 18.143097 21.467688 22.834589
19.640001 46.000000 18.162371 21.127140 22.834589
19.660000 36.000000 18.181641 20.782551 22.834589
19.680000 52.000000 18.200912 20.434008 22.834589
19.700001 48.000000 18.220184 20.081707 22.834589
19.720001 32.000000 18.239454 19.725855 22.834589
19.740002 42.000000 18.258724 19.366606 22.834589
19.760000 46.000000 18.277992 19.004208 22.834589
19.780001 50.000000 18.297260 18.638865 22.834589
19.799999 44.000000 18.316528 18.270874 22.834589
19.820000 30.000000 18.335793 17.900648 22.834589
19.840000 42.000000 18.355062 17.528404 22.834589
19.859999 40.000000 18.374327 17.154797 22.834589
19.879999 36.000000 18.393593 16.780251 22.834589
19.900000 24.000000 18.412857 16.405397 22.834589
19.920000 40.000000 18.432121 16.030897 22.834589
19.940001 38.000000 18.451384 15.657530 22.834589
19.959999 36.000000 18.470644 15.286102 22.834589
19.980000 26.000000 18.489906 14.917442 22.834589
20.000000 42.000000 18.509167 14.552567 22.834589
20.020000 34.000000 18.528427 14.192316 22.834589
20.040001 36.000000 18.547688 13.838004 22.834589
20.059999 32.000000 18.566946 13.490639 22.834589
20.080000 36.000000 18.586205 13.151313 22.834589
20.100000 30.000000 18.605463 12.821165 22.834589
20.120001 36.000000 18.624720 12.501386 22.834589
20.140001 36.000000 18.643976 12.193078 22.834589
20.160000 32.000000 18.663231 11.897397 22.834589
20.180000 24.000000 18.682486 11.615401 22.834589
20.200001 32.000000 18.701742 11.348114 22.834589
20.220001 32.000000 18.720993 11.095140 22.834589
20.240002 30.000000 18.740250 10.860198 22.834589
20.260000 28.000000 18.759499 10.642797 22.834589
20.280001 48.000000 18.778751 10.443543 22.834589
20.299999 26.000000 18.798000 10.263143 22.834589
20.320000 36.000000 18.817251 10.102063 22.834589
20.340000 30.000000 18.836500 9.958494 22.834589
20.359999 34.000000 18.855747 9.837171 22.834589
20.379999 34.000000 18.874994 9.735991 22.834589
20.400000 26.000000 18.894245 9.654953 22.834589
20.420000 24.000000 18.913492 9.593960 22.834589
20.440001 26.000000 18.932739 9.552733 22.834589
20.459999 26.000000 18.951981 9.530871 22.834589
20.480000 30.000000 18.971226 9.527843 22.834589
20.500000 26.000000 18.990473 9.542980 22.834589
20.520000 36.000000 19.009716 9.575505 22.834589
20.540001 30.000000 19.028959 9.624506 22.834589
20.559999 32.000000 19.048199 9.688594 22.834589
20.580000 36.000000 19.067444 9.767431 22.834589
20.600000 34.000000 19.086683 9.859395 22.834589
20.620001 30.000000 19.105923 9.963206 22.834589
20.640001 30.000000 19.125162 10.077520 22.834589
20.660000 32.000000 19.144403 10.200924 22.834589
20.680000 30.000000 19.163639 10.331903 22.834589
20.700001 42.000000 19.182877 10.469007 22.834589
20.720001 30.000000 19.202114 10.606916 22.834589
20.740002 26.000000 19.221352 10.751677 22.834589
20.760000 22.000000 19.240583 10.897947 22.834589
20.780001 34.000000 19.259819 11.044155 22.834589
20.799999 28.000000 19.279053 11.189101 22.834589
20.820000 38.000000 19.298286 11.331236 22.834589
20.840000 28.000000 19.317520 11.469068 22.834589
20.859999 36.000000 19.336750 11.601550 22.834589
20.879999 26.000000 19.355984 11.727416 22.834589
20.900000 34.000000 19.375214 11.845502 22.834589
20.920000 36.000000 19.394444 11.954832 22.834589
20.940001 32.000000 19.413673 12.054505 22.834589
20.959999 32.000000 19.432901 12.143754 22.834589
20.980000 24.000000 19.452129 12.221921 22.834589
21.000000 32.000000 19.471359 12.288483 22.834589
21.020000 26.000000 19.490585 12.340624 22.834589
21.040001 34.000000 19.509813 12.382918 22.834589
21.059999 24.000000 19.529036 12.412808 22.834589
21.080000 30.000000 19.548262 12.430309 22.834589
21.100000 36.000000 19.567488 12.433367 22.834589
21.120001 26.000000 19.586710 12.426536 22.834589
21.140001 30.000000 19.605932 12.408016 22.834589
21.160000 36.000000 19.625154 12.378266 22.834589
21.180000 36.000000 19.644375 12.337200 22.834589
21.200001 24.000000 19.663595 12.286739 22.834589
21.220001 32.000000 19.682819 12.226939 22.834589
21.240002 40.000000 19.702038 12.158599 22.834589
21.260000 28.000000 19.721256 12.082506 22.834589
21.280001 26.000000 19.740473 11.999524 22.834589
21.299999 40.000000 19.759687 11.910501 22.834589
21.320000 26.000000 19.778906 11.816263 22.834589
21.340000 40.000000 19.798122 11.717680 22.834589
21.359999 32.000000 19.817337 11.615552 22.834589
21.379999 30.000000 19.836552 11.510633 22.834589
21.400000 38.000000 19.855768 11.403615 22.834589
21.420000 26.000000 19.874981 11.295147 22.834589
21.440001 30.000000 19.894194 11.185773 22.834589
21.459999 24.000000 19.913404 11.075953 22.834589
21.480000 46.000000 19.932613 10.966043 22.834589
21.500000 30.000000 19.951826 10.855936 22.834589
21.520000 32.000000 19.971037 10.746505 22.834589
21.540001 24.000000 19.990248 10.637452 22.834589
21.559999 30.000000 20.009455 10.528755 22.834589
21.580000 36.000000 20.028666 10.420228 22.834589
21.600000 30.000000 20.047873 10.311677 22.834589
21.620001 30.000000 20.067080 10.202775 22.834589
21.640001 28.000000 20.086285 10.093144 22.834589
21.660000 30.000000 20.105490 9.982329 22.834589
21.680000 34.000000 20.124695 9.869809 22.834589
21.700001 18.000000 20.143900 9.755107 22.834589
21.720001 30.000000 20.163105 9.637660 22.834589
21.740002 26.000000 20.182306 9.516917 22.834589
21.760000 24.000000 20.201508 9.392339 22.834589
21.780001 32.000000 20.220709 9.263387 22.834589
21.799999 34.000000 20.239910 9.129592 22.834589
21.820000 32.000000 20.259109 8.990541 22.834589
21.840000 34.000000 20.278309 8.845850 22.834589
21.859999 32.000000 20.297508 8.695239 22.834589
21.879999 38.000000 20.316704 8.538330 22.834589
21.900000 34.000000 20.335903 8.375374 22.834589
21.920000 24.000000 20.355101 8.206208 22.834589
21.940001 38.000000 20.374298 8.030908 22.834589
21.959999 26.000000 20.393494 7.849701 22.834589
21.980000 22.000000 20.412687 7.662903 22.834589
22.000000 30.000000 20.431883 7.470883 22.834589
22.020000 22.000000 20.451075 7.274223 22.834589
22.040001 32.000000 20.470268 7.072216 22.834589
22.059999 22.000000 20.489460 6.868076 22.834589
22.080000 24.000000 20.508652 6.661294 22.834589
22.100000 24.000000 20.527842 6.452709 22.834589
22.120001 36.000000 20.547033 6.243138 22.834589
22.140001 34.000000 20.566223 6.033517 22.834589
22.160000 24.000000 20.585411 5.824750 22.834589
22.180000 34.000000 20.604599 5.617728 22.834589
22.200001 26.000000 20.623787 5.413343 22.834589
22.220001 28.000000 20.642973 5.212486 22.834589
22.240002 32.000000 20.662163 5.015934 22.834589
22.260000 28.000000 20.681347 4.824565 22.834589
22.280001 26.000000 20.700531 4.639037 22.834589
22.299999 24.000000 20.719715 4.460002 22.834589
22.320000 38.000000 20.738897 4.288054 22.834589
22.340000 36.000000 20.758081 4.123652 22.834589
22.359999 34.000000 20.777264 3.967240 22.834589
22.379999 34.000000 20.796446 3.819119 22.834589
22.400000 38.000000 20.815626 3.679536 22.834589
22.420000 36.000000 20.834806 3.547868 22.834589
22.440001 38.000000 20.853987 3.425676 22.834589
22.459999 36.000000 20.873165 3.312200 22.834589
22.480000 34.000000 20.892344 3.207320 22.834589
22.500000 34.000000 20.911524 3.110862 22.834589
22.520000 24.000000 20.930698 3.022616 22.834589
22.540001 26.000000 20.949877 2.942219 22.834589
22.559999 20.000000 20.969049 2.869406 22.834589
22.580000 24.000000 20.988224 2.803727 22.834589
22.600000 42.000000 21.007401 2.744757 22.834589
22.620001 36.000000 21.026575 2.691986 22.834589
22.640001 36.000000 21.045748 2.645073 22.834589
22.660000 26.000000 21.064919 2.603279 22.834589
22.680000 24.000000 21.084091 2.566396 22.834589
22.700001 24.000000 21.103262 2.533917 22.834589
22.720001 40.000000 21.122433 2.505291 22.834589
22.740002 42.000000 21.141602 2.478161 22.834589
22.760000 32.000000 21.160772 2.455887 22.834589
22.780001 30.000000 21.179939 2.434219 22.834589
22.799999 32.000000 21.199106 2.416334 22.834589
22.820000 46.000000 21.218273 2.400638 22.834589
22.840000 34.000000 21.237440 2.386475 22.834589
22.859999 28.000000 21.256605 2.373578 22.834589
22.879999 40.000000 21.275772 2.360116 22.834589
22.900000 46.000000 21.294935 2.349080 22.834589
22.920000 46.000000 21.314100 2.338713 22.834589
22.940001 40.000000 21.333263 2.328886 22.834589
22.959999 34.000000 21.352427 2.319496 22.834589
22.980000 44.000000 21.371590 2.310467 22.834589
23.000000 42.000000 21.390749 2.301745 22.834589
23.020000 42.000000 21.409908 2.293291 22.834589
23.040001 44.000000 21.429070 2.285077 22.834589
23.059999 32.000000 21.448227 2.277090 22.834589
23.080000 38.000000 21.467386 2.269312 22.834589
23.100000 44.000000 21.486546 2.261731 22.834589
23.120001 34.000000 21.505701 2.254323 22.834589
23.140001 34.000000 21.524858 2.246796 22.834589
23.160000 34.000000 21.544014 2.239641 22.834589
23.180000 30.000000 21.563171 2.232537 22.834589
23.200001 44.000000 21.582325 2.225415 22.834589
23.220001 42.000000 21.601480 2.218191 22.834589
23.240002 34.000000 21.620632 2.210761 22.834589
23.260000 26.000000 21.639784 2.203010 22.834589
23.280001 40.000000 21.658937 2.194653 22.834589
23.299999 32.000000 21.678087 2.185865 22.834589
23.320000 50.000000 21.697237 2.176346 22.834589
23.340000 30.000000 21.716391 2.165956 22.834589
23.359999 28.000000 21.735537 2.153839 22.834589
23.379999 38.000000 21.754684 2.141313 22.834589
23.400000 26.000000 21.773834 2.127560 22.834589
23.420000 22.000000 21.792982 2.112507 22.834589
23.440001 36.000000 21.812128 2.096123 22.834589
23.459999 34.000000 21.831274 2.076484 22.834589
23.480000 26.000000 21.850420 2.057525 22.834589
23.500000 34.000000 21.869564 2.037448 22.834589
23.520000 32.000000 21.888708 2.016452 22.834589
23.540001 32.000000 21.907854 1.994816 22.834589
23.559999 22.000000 21.926994 1.972915 22.834589
23.580000 30.000000 21.946138 1.951192 22.834589
23.600000 36.000000 21.965281 1.927637 22.834589
23.620001 22.000000 21.984421 1.908013 22.834589
23.640001 28.000000 22.003561 1.890503 22.834589
23.660000 24.000000 22.022699 1.875933 22.834589
23.680000 22.000000 22.041838 1.865225 22.834589
23.700001 34.000000 22.060978 1.859375 22.834589
23.720001 26.000000 22.080116 1.859455 22.834589
23.740002 28.000000 22.099253 1.866595 22.834589
23.760000 38.000000 22.118389 1.881969 22.834589
23.780001 26.000000 22.137524 1.906773 22.834589
23.799999 30.000000 22.156658 1.942221 22.834589
23.820000 28.000000 22.175793 1.989514 22.834589
23.840000 22.000000 22.194927 2.047603 22.834589
23.859999 26.000000 22.214058 2.121988 22.834589
23.879999 38.000000 22.233191 2.211509 22.834589
23.900000 18.000000 22.252323 2.317075 22.834589
23.920000 28.000000 22.271454 2.439456 22.834589
23.940001 22.000000 22.290586 2.579306 22.834589
23.959999 20.000000 22.309715 2.737040 22.834589
23.980000 32.000000 22.328842 2.912922 22.834589
24.000000 30.000000 22.347973 3.107064 22.834589
24.020000 30.000000 22.367100 3.319212 22.834589
24.040001 16.000000 22.386229 3.549021 22.834589
24.059999 32.000000 22.405352 3.795747 22.834589
24.080000 24.000000 22.424479 4.058624 22.834589
24.100000 32.000000 22.443604 4.336442 22.834589
24.120001 16.000000 22.462730 4.627810 22.834589
24.140001 30.000000 22.481855 4.931260 22.834589
24.160000 22.000000 22.500977 5.244882 22.834589
24.180000 26.000000 22.520100 5.566792 22.834589
24.200001 26.000000 22.539223 5.894318 22.834589
24.220001 38.000000 22.558344 6.226178 22.834589
24.240002 32.000000 22.577465 6.559519 22.834589
24.260000 26.000000 22.596582 6.891849 22.834589
24.280001 22.000000 22.615702 7.220790 22.834589
24.299999 22.000000 22.634821 7.543849 22.834589
24.320000 22.000000 22.653938 7.858571 22.834589
24.340000 24.000000 22.673056 8.162657 22.834589
24.359999 24.000000 22.692171 8.452393 22.834589
24.379999 22.000000 22.711287 8.726463 22.834589
24.400000 22.000000 22.730404 8.985923 22.834589
24.420000 28.000000 22.749517 9.226851 22.834589
24.440001 28.000000 22.768635 9.447906 22.834589
24.459999 32.000000 22.787745 9.647793 22.834589
24.480000 28.000000 22.806858 9.825750 22.834589
24.500000 20.000000 22.825972 9.981112 22.834589
24.520000 36.000000 22.845083 10.113551 22.834589
24.540001 38.000000 22.864193 10.217756 22.834589
24.559999 30.000000 22.883305 10.304516 22.834589
24.580000 26.000000 22.902414 10.369059 22.834589
24.600000 36.000000 22.921522 10.412119 22.834589
24.620001 36.000000 22.940630 10.434642 22.834589
24.640001 34.000000 22.959740 10.437767 22.834589
24.660000 36.000000 22.978844 10.422763 22.834589
24.680000 40.000000 22.997953 10.391012 22.834589
24.700001 36.000000 23.017057 10.343997 22.834589
24.720001 32.000000 23.036163 10.283202 22.834589
24.740002 24.000000 23.055267 10.210163 22.834589
24.760000 36.000000 23.074371 10.126346 22.834589
24.780001 24.000000 23.093473 10.033193 22.834589
24.799999 26.000000 23.112574 9.932051 22.834589
24.820000 30.000000 23.131678 9.823087 22.834589
24.840000 26.000000 23.150780 9.709500 22.834589
24.859999 26.000000 23.169878 9.591245 22.834589
24.879999 28.000000 23.188976 9.459764 22.834589
24.900000 32.000000 23.208076 9.334359 22.834589
24.920000 22.000000 23.227177 9.206096 22.834589
24.940001 24.000000 23.246275 9.075587 22.834589
24.959999 36.000000 23.265369 8.942919 22.834589
24.980000 28.000000 23.284466 8.808091 22.834589
25.000000 28.000000 23.303564 8.671047 22.834589
25.020000 22.000000 23.322660 8.531659 22.834589
25.040001 26.000000 23.341755 8.389692 22.834589
25.059999 22.000000 23.360847 8.244862 22.834589
25.080000 28.000000 23.379942 8.096818 22.834589
25.100000 20.000000 23.399035 7.945281 22.834589
25.120001 24.000000 23.418127 7.789976 22.834589
25.140001 32.000000 23.437218 7.630675 22.834589
25.160000 18.000000 23.456306 7.467242 22.834589
25.180000 28.000000 23.475397 7.299590 22.834589
25.200001 38.000000 23.494488 7.127794 22.834589
25.220001 28.000000 23.513577 6.952072 22.834589
25.240002 22.000000 23.532665 6.772747 22.834589
25.260000 36.000000 23.551752 6.590310 22.834589
25.280001 24.000000 23.570839 6.405375 22.834589
25.299999 36.000000 23.589924 6.218718 22.834589
25.320000 26.000000 23.609011 6.031238 22.834589
25.340000 32.000000 23.628096 5.844000 22.834589
25.359999 26.000000 23.647179 5.658140 22.834589
25.379999 26.000000 23.666262 5.474874 22.834589
25.400000 18.000000 23.685345 5.295498 22.834589
25.420000 26.000000 23.704430 5.118074 22.834589
25.440001 38.000000 23.723511 4.950530 22.834589
25.459999 30.000000 23.742590 4.790943 22.834589
25.480000 22.000000 23.761669 4.640617 22.834589
25.500000 20.000000 23.780752 4.500798 22.834589
25.520000 38.000000 23.799829 4.372746 22.834589
25.540001 34.000000 23.818909 4.257524 22.834589
25.559999 24.000000 23.837988 4.156161 22.834589
25.580000 32.000000 23.857061 4.069595 22.834589
25.600000 26.000000 23.876141 3.998606 22.834589
25.620001 26.000000 23.895216 3.943957 22.834589
25.640001 30.000000 23.914293 3.906272 22.834589
25.660000 30.000000 23.933367 3.886142 22.834589
25.680000 30.000000 23.952442 3.884073 22.834589
25.700001 36.000000 23.971514 3.900547 22.834589
25.720001 28.000000 23.990587 3.934544 22.834589
25.740002 28.000000 24.009659 3.989466 22.834589
25.760000 24.000000 24.028728 4.064271 22.834589
25.780001 28.000000 24.047800 4.159423 22.834589
25.799999 22.000000 24.066870 4.275340 22.834589
25.820000 28.000000 24.085939 4.412459 22.834589
25.840000 26.000000 24.105009 4.571167 22.834589
25.859999 32.000000 24.124075 4.751744 22.834589
25.879999 32.000000 24.143143 4.954448 22.834589
25.900000 36.000000 24.162209 5.179290 22.834589
25.920000 38.000000 24.181278 5.426181 22.834589
25.940001 24.000000 24.200342 5.694563 22.834589
25.959999 40.000000 24.219406 5.983738 22.834589
25.980000 22.000000 24.238472 6.292592 22.834589
26.000000 24.000000 24.257534 6.617510 22.834589
26.020000 32.000000 24.276600 6.960345 22.834589
26.040001 24.000000 24.295662 7.316372 22.834589
26.059999 20.000000 24.314722 7.679809 22.834589
26.080000 32.000000 24.333782 8.052507 22.834589
26.100000 14.000000 24.352844 8.427099 22.834589
26.120001 34.000000 24.371906 8.799728 22.834589
26.140001 36.000000 24.390965 9.164835 22.834589
26.160000 26.000000 24.410023 9.517128 22.834589
26.180000 24.000000 24.429079 9.851022 22.834589
26.200001 34.000000 24.448137 10.160988 22.834589
26.220001 36.000000 24.467194 10.441432 22.834589
26.240002 28.000000 24.486250 10.687108 22.834589
26.260000 32.000000 24.505302 10.893102 22.834589
26.280001 24.000000 24.524361 11.051044 22.834589
26.299999 24.000000 24.543411 11.163197 22.834589
26.320000 40.000000 24.562466 11.227045 22.834589
26.340000 22.000000 24.581518 11.238447 22.834589
26.359999 24.000000 24.600569 11.196434 22.834589
26.379999 32.000000 24.619621 11.101051 22.834589
26.400000 32.000000 24.638672 10.953430 22.834589
26.420000 18.000000 24.657722 10.755658 22.834589
26.440001 30.000000 24.676773 10.510831 22.834589
26.459999 36.000000 24.695820 10.222961 22.834589
26.480000 40.000000 24.714869 9.896718 22.834589
26.500000 36.000000 24.733917 9.537480 22.834589
26.520000 24.000000 24.752964 9.151151 22.834589
26.540001 34.000000 24.772009 8.743907 22.834589
26.559999 30.000000 24.791056 8.321953 22.834589
26.580000 40.000000 24.810102 7.891585 22.834589
26.600000 30.000000 24.829145 7.458930 22.834589
26.620001 20.000000 24.848190 7.029518 22.834589
26.640001 30.000000 24.867233 6.608587 22.834589
26.660000 32.000000 24.886274 6.200649 22.834589
26.680000 30.000000 24.905315 5.809464 22.834589
26.700001 28.000000 24.924356 5.438038 22.834589
26.720001 40.000000 24.943399 5.088547 22.834589
26.740002 30.000000 24.962440 4.762453 22.834589
26.760000 40.000000 24.981476 4.460416 22.834589
26.780001 30.000000 25.000515 4.182148 22.834589
26.799999 26.000000 25.019554 3.925297 22.834589
26.820000 24.000000 25.038591 3.691760 22.834589
26.840000 30.000000 25.057625 3.478104 22.834589
26.859999 24.000000 25.076662 3.282062 22.834589
26.879999 26.000000 25.095697 3.101271 22.834589
26.900000 26.000000 25.114735 2.933147 22.834589
26.920000 42.000000 25.133770 2.775107 22.834589
26.940001 42.000000 25.152803 2.624787 22.834589
26.959999 38.000000 25.171833 2.479841 22.834589
26.980000 26.000000 25.190866 2.338157 22.834589
27.000000 26.000000 25.209898 2.198032 22.834589
27.020000 24.000000 25.228930 2.058047 22.834589
27.040001 42.000000 25.247961 1.909895 22.834589
27.059999 28.000000 25.266989 1.767485 22.834589
27.080000 42.000000 25.286016 1.623284 22.834589
27.100000 44.000000 25.305046 1.477396 22.834589
27.120001 34.000000 25.324076 1.330314 22.834589
27.140001 26.000000 25.343103 1.182867 22.834589
27.160000 32.000000 25.362127 1.036184 22.834589
27.180000 28.000000 25.381155 0.891661 22.834589
27.200001 32.000000 25.400181 0.751015 22.834589
27.220001 34.000000 25.419203 0.616198 22.834589
27.240002 28.000000 25.438229 0.489033 22.834589
27.260000 32.000000 25.457251 0.372570 22.834589
27.280001 22.000000 25.476274 0.269086 22.834589
27.299999 22.000000 25.495295 0.179114 22.834589
27.320000 34.000000 25.514317 0.110272 22.834589
27.340000 42.000000 25.533339 0.063464 22.834589
27.359999 26.000000 25.552357 0.042064 22.834589
27.379999 38.000000 25.571377 0.049575 22.834589
27.400000 26.000000 25.590395 0.089611 22.834589
27.420000 18.000000 25.609415 0.165848 22.834589
27.440001 28.000000 25.628433 0.281450 22.834589
27.459999 22.000000 25.647449 0.440903 22.834589
27.480000 34.000000 25.666464 0.647082 22.834589
27.500000 28.000000 25.685480 0.903082 22.834589
27.520000 26.000000 25.704494 1.211474 22.834589
27.540001 40.000000 25.723509 1.574350 22.834589
27.559999 32.000000 25.742521 1.993038 22.834589
27.580000 30.000000 25.761536 2.468178 22.834589
27.600000 22.000000 25.780548 2.999288 22.834589
27.620001 36.000000 25.799561 3.584985 22.834589
27.640001 34.000000 25.818573 4.215663 22.834589
27.660000 28.000000 25.837580 4.898874 22.834589
27.680000 26.000000 25.856592 5.626951 22.834589
27.700001 36.000000 25.875601 6.393398 22.834589
27.720001 28.000000 25.894611 7.189957 22.834589
27.740002 22.000000 25.913618 8.008157 22.834589
27.760000 40.000000 25.932625 8.839039 22.834589
27.780001 28.000000 25.951632 9.672794 22.834589
27.799999 20.000000 25.970638 10.499095 22.834589
27.820000 32.000000 25.989645 11.307344 22.834589
27.840000 22.000000 26.008650 12.086864 22.834589
27.859999 24.000000 26.027653 12.827106 22.834589
27.879999 32.000000 26.046656 13.518427 22.834589
27.900000 32.000000 26.065660 14.151502 22.834589
27.920000 32.000000 26.084661 14.717772 22.834589
27.940001 32.000000 26.103664 15.210173 22.834589
27.959999 28.000000 26.122662 15.622584 22.834589
27.980000 30.000000 26.141665 15.950815 22.834589
28.000000 30.000000 26.160664 16.191944 22.834589
28.020000 38.000000 26.179663 16.345144 22.834589
28.040001 32.000000 26.198662 16.411591 22.834589
28.059999 30.000000 26.217661 16.394665 22.834589
28.080000 28.000000 26.236658 16.289499 22.834589
28.100000 26.000000 26.255653 16.125469 22.834589
28.120001 30.000000 26.274651 15.902577 22.834589
28.140001 30.000000 26.293646 15.633884 22.834589
28.160000 36.000000 26.312639 15.334620 22.834589
28.180000 40.000000 26.331633 15.022054 22.834589
28.200001 28.000000 26.350628 14.715223 22.834589
28.220001 34.000000 26.369621 14.434787 22.834589
28.240002 34.000000 26.388615 14.202525 22.834589
28.260000 36.000000 26.407604 14.041281 22.834589
28.280001 36.000000 26.426596 13.974526 22.834589
28.299999 38.000000 26.445583 14.026242 22.834589
28.320000 44.000000 26.464575 14.220685 22.834589
28.340000 38.000000 26.483564 14.581921 22.834589
28.359999 36.000000 26.502550 15.133571 22.834589
28.379999 36.000000 26.521540 15.898756 22.834589
28.400000 36.000000 26.540527 16.898916 22.834589
28.420000 34.000000 26.559513 18.153812 22.834589
28.440001 36.000000 26.578499 19.680990 22.834589
28.459999 42.000000 26.597483 21.494740 22.834589
28.480000 38.000000 26.616468 23.606302 22.834589
28.500000 24.000000 26.635454 26.022068 22.834589
28.520000 56.000000 26.654436 28.743137 22.834589
28.540001 54.000000 26.673420 31.762642 22.834589
28.559999 48.000000 26.692398 35.076622 22.834589
28.580000 58.000000 26.711380 38.666260 22.834589
28.600000 60.000000 26.730364 42.507526 22.834589
28.620001 68.000000 26.749344 46.567989 22.834589
28.640001 80.000000 26.768322 50.809330 22.834589
28.660000 66.000000 26.787302 55.172764 22.834589
28.680000 74.000000 26.806280 59.631546 22.834589
28.700001 78.000000 26.825258 64.113007 22.834589
28.720001 76.000000 26.844234 68.551682 22.834589
28.740002 82.000000 26.863213 72.879044 22.834589
28.760000 98.000000 26.882185 77.021339 22.834589
28.780001 102.000000 26.901161 80.907478 22.834589
28.799999 108.000000 26.920135 84.464508 22.834589
28.820000 128.000000 26.939110 87.624687 22.834589
28.840000 122.000000 26.958082 90.326027 22.834589
28.859999 138.000000 26.977055 92.516197 22.834589
28.879999 134.000000 26.996027 94.153847 22.834589
28.900000 150.000000 27.014997 95.211288 22.834589
28.920000 126.000000 27.033970 95.676262 22.834589
28.940001 112.000000 27.052938 95.460327 22.834589
28.959999 138.000000 27.071907 94.765556 22.834589
28.980000 128.000000 27.090878 93.533760 22.834589
29.000000 134.000000 27.109846 91.810806 22.834589
29.020000 130.000000 27.128815 89.651741 22.834589
29.040001 104.000000 27.147781 87.118713 22.834589
29.059999 112.000000 27.166744 84.277588 22.834589
29.080000 102.000000 27.185713 81.193268 22.834589
29.100000 106.000000 27.204676 77.932892 22.834589
29.120001 94.000000 27.223644 74.556641 22.834589
29.140001 118.000000 27.242605 71.124687 22.834589
29.160000 84.000000 27.261566 67.688286 22.834589
29.180000 100.000000 27.280533 64.292793 22.834589
29.200001 70.000000 27.299492 60.980194 22.834589
29.220001 92.000000 27.318455 57.780827 22.834589
29.240002 68.000000 27.337416 54.717209 22.834589
29.260000 90.000000 27.356377 51.812218 22.834589
29.280001 88.000000 27.375336 49.072559 22.834589
29.299999 70.000000 27.394293 46.500969 22.834589
29.320000 60.000000 27.413250 44.094082 22.834589
29.340000 70.000000 27.432209 41.843884 22.834589
29.359999 78.000000 27.451162 39.740143 22.834589
29.379999 64.000000 27.470119 37.768734 22.834589
29.400000 50.000000 27.489077 35.916294 22.834589
29.420000 50.000000 27.508032 34.169746 22.834589
29.440001 48.000000 27.526987 32.516865 22.834589
29.459999 46.000000 27.545938 30.947861 22.834589
29.480000 52.000000 27.564892 29.454277 22.834589
29.500000 50.000000 27.583845 28.030378 22.834589
29.520000 50.000000 27.602797 26.659206 22.834589
29.540001 40.000000 27.621748 25.364202 22.834589
29.559999 28.000000 27.640697 24.112865 22.834589
29.580000 42.000000 27.659651 22.938953 22.834589
29.600000 32.000000 27.678598 21.823677 22.834589
29.620001 36.000000 27.697550 20.764168 22.834589
29.640001 42.000000 27.716496 19.757868 22.834589
29.660000 26.000000 27.735445 18.800270 22.834589
29.680000 36.000000 27.754389 17.887196 22.834589
29.700001 28.000000 27.773338 17.012989 22.834589
29.720001 38.000000 27.792282 16.173103 22.834589
29.740002 42.000000 27.811230 15.362489 22.834589
29.760000 26.000000 27.830172 14.577679 22.834589
29.780001 34.000000 27.849115 13.815533 22.834589
29.799999 26.000000 27.868055 13.074640 22.834589
29.820000 28.000000 27.886999 12.354176 22.834589
29.840000 28.000000 27.905943 11.654711 22.834589
29.859999 32.000000 27.924883 10.977542 22.834589
29.879999 30.000000 27.943821 10.324235 22.834589
29.900000 36.000000 27.962763 9.696562 22.834589
29.920000 26.000000 27.981703 9.096857 22.834589
29.940001 36.000000 28.000643 8.527349 22.834589
29.959999 30.000000 28.019579 7.981786 22.834589
29.980000 32.000000 28.038517 7.480113 22.834589
30.000000 40.000000 28.057453 7.016398 22.834589
30.020000 34.000000 28.076391 6.593240 22.834589
30.040001 30.000000 28.095327 6.213325 22.834589
30.059999 20.000000 28.114258 5.879011 22.834589
30.080000 30.000000 28.133194 5.591943 22.834589
30.100000 32.000000 28.152130 5.353469 22.834589
30.120001 28.000000 28.171061 5.152957 22.834589
30.140001 34.000000 28.189995 5.012449 22.834589
30.160000 34.000000 28.208925 4.919878 22.834589
30.180000 22.000000 28.227858 4.873550 22.834589
30.200001 34.000000 28.246788 4.871233 22.834589
30.220001 22.000000 28.265718 4.910210 22.834589
30.240002 24.000000 28.284649 4.987441 22.834589
30.260000 36.000000 28.303576 5.099658 22.834589
30.280001 22.000000 28.322504 5.243585 22.834589
30.299999 36.000000 28.341431 5.415926 22.834589
30.320000 32.000000 28.360357 5.613583 22.834589
30.340000 24.000000 28.379282 5.833644 22.834589
30.359999 22.000000 28.398209 6.073558 22.834589
30.379999 30.000000 28.417135 6.331038 22.834589
30.400000 20.000000 28.436060 6.604146 22.834589
30.420000 32.000000 28.454981 6.891259 22.834589
30.440001 26.000000 28.473906 7.191199 22.834589
30.459999 32.000000 28.492826 7.502735 22.834589
30.480000 26.000000 28.511749 7.824909 22.834589
30.500000 32.000000 28.530670 8.156466 22.834589
30.520000 26.000000 28.549591 8.495909 22.834589
30.540001 22.000000 28.568512 8.841086 22.834589
30.559999 24.000000 28.587431 9.189012 22.834589
30.580000 32.000000 28.606350 9.535738 22.834589
30.600000 36.000000 28.625271 9.876271 22.834589
30.620001 36.000000 28.644186 10.204455 22.834589
30.640001 22.000000 28.663103 10.513666 22.834589
30.660000 30.000000 28.682018 10.796670 22.834589
30.680000 32.000000 28.700935 11.046494 22.834589
30.700001 34.000000 28.719851 11.256654 22.834589
30.720001 24.000000 28.738768 11.421872 22.834589
30.740002 22.000000 28.757679 11.538325 22.834589
30.760000 28.000000 28.776592 11.604031 22.834589
30.780001 30.000000 28.795504 11.618835 22.834589
30.799999 26.000000 28.814413 11.584378 22.834589
30.820000 26.000000 28.833324 11.503791 22.834589
30.840000 20.000000 28.852238 11.381318 22.834589
30.859999 26.000000 28.871147 11.206816 22.834589
30.879999 20.000000 28.890055 11.015555 22.834589
30.900000 24.000000 28.908966 10.797367 22.834589
30.920000 22.000000 28.927874 10.556827 22.834589
30.940001 20.000000 28.946783 10.297739 22.834589
30.959999 18.000000 28.965689 9.980056 22.834589
30.980000 28.000000 28.984594 9.693128 22.834589
31.000000 30.000000 29.003500 9.396213 22.834589
31.020000 22.000000 29.022406 9.091463 22.834589
31.040001 34.000000 29.041309 8.780905 22.834589
31.059999 36.000000 29.060213 8.466348 22.834589
31.080000 30.000000 29.079115 8.149566 22.834589
31.100000 28.000000 29.098021 7.832104 22.834589
31.120001 24.000000 29.116920 7.515706 22.834589
31.140001 30.000000 29.135824 7.201728 22.834589
31.160000 28.000000 29.154724 6.876927 22.834589
31.180000 32.000000 29.173622 6.572476 22.834589
31.200001 36.000000 29.192522 6.275066 22.834589
31.220001 34.000000 29.211424 5.986286 22.834589
31.240002 24.000000 29.230322 5.707826 22.834589
31.260000 30.000000 29.249218 5.441251 22.834589
31.280001 24.000000 29.268116 5.188084 22.834589
31.299999 46.000000 29.287012 4.935899 22.834589
31.320000 32.000000 29.305906 4.714008 22.834589
31.340000 26.000000 29.324802 4.509857 22.834589
31.359999 28.000000 29.343695 4.324826 22.834589
31.379999 30.000000 29.362591 4.160137 22.834589
31.400000 24.000000 29.381485 4.017087 22.834589
31.420000 22.000000 29.400379 3.896869 22.834589
31.440001 30.000000 29.419270 3.800564 22.834589
31.459999 26.000000 29.438160 3.729030 22.834589
31.480000 26.000000 29.457050 3.682834 22.834589
31.500000 28.000000 29.475941 3.662125 22.834589
31.520000 26.000000 29.494831 3.666527 22.834589
31.540001 42.000000 29.513721 3.695072 22.834589
31.559999 34.000000 29.532606 3.746140 22.834589
31.580000 30.000000 29.551495 3.817561 22.834589
31.600000 36.000000 29.570385 3.906657 22.834589
31.620001 34.000000 29.589273 4.010373 22.834589
31.640001 34.000000 29.608156 4.125509 22.834589
31.660000 26.000000 29.627041 4.249032 22.834589
31.680000 42.000000 29.645926 4.378173 22.834589
31.700001 26.000000 29.664810 4.489531 22.834589
31.720001 32.000000 29.683693 4.623826 22.834589
31.740002 36.000000 29.702579 4.759451 22.834589
31.760000 30.000000 29.721460 4.896684 22.834589
31.780001 30.000000 29.740341 5.036884 22.834589
31.799999 22.000000 29.759220 5.182316 22.834589
31.820000 34.000000 29.778101 5.336133 22.834589
31.840000 36.000000 29.796980 5.502113 22.834589
31.859999 32.000000 29.815861 5.684586 22.834589
31.879999 20.000000 29.834738 5.888021 22.834589
31.900000 36.000000 29.853617 6.116964 22.834589
31.920000 32.000000 29.872494 6.375584 22.834589
31.940001 28.000000 29.891373 6.667594 22.834589
31.959999 34.000000 29.910246 6.995784 22.834589
31.980000 22.000000 29.929121 7.362177 22.834589
32.000000 34.000000 29.947996 7.767468 22.834589
32.020000 28.000000 29.966873 8.210962 22.834589
32.040001 24.000000 29.985746 8.690125 22.834589
32.060001 18.000000 30.004620 9.200811 22.834589
32.080002 28.000000 30.023491 9.736818 22.834589
32.099998 32.000000 30.042362 10.290143 22.834589
32.119999 32.000000 30.061232 10.850987 22.834589
32.139999 30.000000 30.080103 11.408361 22.834589
32.160000 28.000000 30.098972 11.950202 22.834589
32.180000 26.000000 30.117844 12.464431 22.834589
32.200001 20.000000 30.136711 12.935277 22.834589
32.220001 32.000000 30.155581 13.360169 22.834589
32.240002 26.000000 30.174450 13.726523 22.834589
32.260002 24.000000 30.193314 14.028080 22.834589
32.280003 24.000000 30.212183 14.261672 22.834589
32.299999 34.000000 30.231045 14.426847 22.834589
32.320000 26.000000 30.249910 14.526279 22.834589
32.340000 32.000000 30.268774 14.564954 22.834589
32.360001 22.000000 30.287640 14.549651 22.834589
32.380001 50.000000 30.306503 14.488061 22.834589
32.400002 28.000000 30.325365 14.387857 22.834589
32.420002 28.000000 30.344229 14.255957 22.834589
32.440002 26.000000 30.363091 14.098063 22.834589
32.460003 36.000000 30.381948 13.918435 22.834589
32.480003 34.000000 30.400812 13.719939 22.834589
32.500000 26.000000 30.419668 13.504678 22.834589
32.520000 34.000000 30.438528 13.273980 22.834589
32.540001 28.000000 30.457386 13.029236 22.834589
32.560001 22.000000 30.476242 12.771934 22.834589
32.580002 26.000000 30.495100 12.503850 22.834589
32.599998 28.000000 30.513954 12.227304 22.834589
32.619999 30.000000 30.532812 11.944796 22.834589
32.639999 30.000000 30.551666 11.659377 22.834589
32.660000 32.000000 30.570522 11.374182 22.834589
32.680000 36.000000 30.589376 11.092719 22.834589
32.700001 30.000000 30.608229 10.818634 22.834589
32.720001 24.000000 30.627083 10.555676 22.834589
32.740002 38.000000 30.645933 10.307862 22.834589
32.760002 26.000000 30.664787 10.079057 22.834589
32.780003 36.000000 30.683638 9.873215 22.834589
32.799999 36.000000 30.702486 9.693860 22.834589
32.820000 32.000000 30.721334 9.543938 22.834589
32.840000 26.000000 30.740185 9.425497 22.834589
32.860001 32.000000 30.759033 9.339390 22.834589
32.880001 34.000000 30.777884 9.284887 22.834589
32.900002 34.000000 30.796728 9.259538 22.834589
32.920002 30.000000 30.815578 9.259063 22.834589
32.940002 36.000000 30.834423 9.277555 22.834589
32.960003 30.000000 30.853268 9.307812 22.834589
32.980003 32.000000 30.872112 9.341814 22.834589
33.000000 26.000000 30.890955 9.371387 22.834589
33.020000 28.000000 30.909801 9.388791 22.834589
33.040001 38.000000 30.928644 9.387359 22.834589
33.060001 30.000000 30.947487 9.361976 22.834589
33.080002 30.000000 30.966328 9.309434 22.834589
33.099998 26.000000 30.985167 9.228561 22.834589
33.119999 32.000000 31.004007 9.120157 22.834589
33.139999 38.000000 31.022848 8.986822 22.834589
33.160000 28.000000 31.041689 8.832478 22.834589
33.180000 22.000000 31.060524 8.662021 22.834589
33.200001 34.000000 31.079365 8.480585 22.834589
33.220001 18.000000 31.098202 8.293488 22.834589
33.240002 38.000000 31.117041 8.105686 22.834589
33.260002 24.000000 31.135878 7.921845 22.834589
33.280003 34.000000 31.154711 7.746342 22.834589
33.299999 30.000000 31.173544 7.583248 22.834589
33.320000 30.000000 31.192377 7.436620 22.834589
33.340000 28.000000 31.211212 7.310494 22.834589
33.360001 28.000000 31.230047 7.208928 22.834589
33.380001 24.000000 31.248880 7.135893 22.834589
33.400002 30.000000 31.267712 7.095095 22.834589
33.420002 40.000000 31.286545 7.089797 22.834589
33.440002 30.000000 31.305372 7.122510 22.834589
33.460003 30.000000 31.324205 7.194802 22.834589
33.480003 20.000000 31.343037 7.306948 22.834589
33.500000 30.000000 31.361860 7.457737 22.834589
33.520000 32.000000 31.380690 7.644570 22.834589
33.540001 28.000000 31.399517 7.863116 22.834589
33.560001 32.000000 31.418346 8.107708 22.834589
33.580002 18.000000 31.437172 8.371315 22.834589
33.599998 24.000000 31.455994 8.646105 22.834589
33.619999 34.000000 31.474821 8.923994 22.834589
33.639999 38.000000 31.493649 9.196754 22.834589
33.660000 26.000000 31.512470 9.456758 22.834589
33.680000 34.000000 31.531296 9.697699 22.834589
33.700001 20.000000 31.550117 9.914376 22.834589
33.720001 32.000000 31.568941 10.103203 22.834589
33.740002 38.000000 31.587763 10.261759 22.834589
33.760002 26.000000 31.606585 10.388477 22.834589
33.780003 26.000000 31.625404 10.481954 22.834589
33.799999 30.000000 31.644224 10.540363 22.834589
33.820000 38.000000 31.663040 10.561004 22.834589
33.840000 36.000000 31.681858 10.540146 22.834589
33.860001 28.000000 31.700680 10.473291 22.834589
33.880001 36.000000 31.719496 10.355863 22.834589
33.900002 34.000000 31.738314 10.183807 22.834589
33.920002 24.000000 31.757130 9.954494 22.834589
33.940002 32.000000 31.775946 9.667118 22.834589
33.960003 20.000000 31.794762 9.322985 22.834589
33.980003 36.000000 31.813576 8.925559 22.834589
34.000000 34.000000 31.832388 8.480077 22.834589
34.020000 32.000000 31.851202 7.993161 22.834589
34.040001 30.000000 31.870016 7.472685 22.834589
34.060001 38.000000 31.888824 6.927381 22.834589
34.080002 26.000000 31.907639 6.365900 22.834589
34.099998 28.000000 31.926445 5.797747 22.834589
34.119999 28.000000 31.945255 5.231506 22.834589
34.139999 20.000000 31.964066 4.675756 22.834589
34.160000 30.000000 31.982876 4.138191 22.834589
34.180000 32.000000 32.001682 3.625635 22.834589
34.200001 40.000000 32.020493 3.143420 22.834589
34.220001 24.000000 32.039303 2.695928 22.834589
34.240002 30.000000 32.058105 2.286299 22.834589
34.260002 42.000000 32.076916 1.915998 22.834589
34.280003 36.000000 32.095718 1.586091 22.834589
34.299999 26.000000 32.114521 1.296403 22.834589
34.320000 30.000000 32.133324 1.046392 22.834589
34.340000 32.000000 32.152130 0.835215 22.834589
34.360001 42.000000 32.170933 0.662079 22.834589
34.380001 26.000000 32.189739 0.526041 22.834589
34.400002 32.000000 32.208538 0.426258 22.834589
34.420002 16.000000 32.227341 0.361517 22.834589
34.440002 26.000000 32.246140 0.330238 22.834589
34.460003 44.000000 32.264942 0.330103 22.834589
34.480003 32.000000 32.283741 0.358003 22.834589
34.500000 32.000000 32.302532 0.410083 22.834589
34.520000 26.000000 32.321335 0.482116 22.834589
34.540001 34.000000 32.340134 0.569699 22.834589
34.560001 40.000000 32.358929 0.668803 22.834589
34.580002 28.000000 32.377728 0.776087 22.834589
34.599998 26.000000 32.396515 0.888885 22.834589
34.619999 42.000000 32.415314 1.005551 22.834589
34.639999 34.000000 32.434109 1.124886 22.834589
34.660000 32.000000 32.452904 1.246312 22.834589
34.680000 36.000000 32.471695 1.369540 22.834589
34.700001 42.000000 32.490490 1.494574 22.834589
34.720001 28.000000 32.509281 1.621465 22.834589
34.740002 28.000000 32.528072 1.750497 22.834589
34.760002 36.000000 32.546864 1.882121 22.834589
34.780003 28.000000 32.565655 2.017095 22.834589
34.799999 30.000000 32.584442 2.156575 22.834589
34.820000 28.000000 32.603230 2.302314 22.834589
34.840000 42.000000 32.622017 2.456604 22.834589
34.860001 36.000000 32.640804 2.622188 22.834589
34.880001 40.000000 32.659592 2.801913 22.834589
34.900002 34.000000 32.678379 2.998197 22.834589
34.920002 28.000000 32.697166 3.212355 22.834589
34.940002 26.000000 32.715954 3.443947 22.834589
34.960003 36.000000 32.734741 3.690403 22.834589
34.980003 26.000000 32.753521 3.946901 22.834589
35.000000 36.000000 32.772305 4.207253 22.834589
35.020000 30.000000 32.791088 4.464347 22.834589
35.040001 36.000000 32.809872 4.711561 22.834589
35.060001 38.000000 32.828651 4.943859 22.834589
35.080002 38.000000 32.847435 5.158980 22.834589
35.099998 24.000000 32.866211 5.357688 22.834589
35.119999 32.000000 32.884991 5.544373 22.834589
35.139999 30.000000 32.903770 5.726266 22.834589
35.160000 40.000000 32.922550 5.912897 22.834589
35.180000 38.000000 32.941330 6.114913 22.834589
35.200001 42.000000 32.960106 6.342868 22.834589
35.220001 40.000000 32.978886 6.606294 22.834589
35.240002 36.000000 32.997665 6.912599 22.834589
35.260002 22.000000 33.016438 7.266708 22.834589
35.280003 34.000000 33.035210 7.671492 22.834589
35.299999 36.000000 33.053982 8.127878 22.834589
35.320000 38.000000 33.072762 8.635953 22.834589
35.340000 40.000000 33.091534 9.194968 22.834589
35.360001 38.000000 33.110310 9.805496 22.834589
35.380001 32.000000 33.129082 10.468738 22.834589
35.400002 46.000000 33.147854 11.187731 22.834589
35.420002 38.000000 33.166622 11.966552 22.834589
35.440002 42.000000 33.185390 12.810138 22.834589
35.460003 30.000000 33.204163 13.722664 22.834589
35.480003 32.000000 33.222931 14.704868 22.834589
35.500000 30.000000 33.241699 15.752976 22.834589
35.520000 42.000000 33.260468 16.856037 22.834589
35.540001 34.000000 33.279232 17.995155 22.834589
35.560001 38.000000 33.298000 19.145061 22.834589
35.580002 40.000000 33.316769 20.274990 22.834589
35.599998 28.000000 33.335526 21.351952 22.834589
35.619999 24.000000 33.354294 22.345972 22.834589
35.639999 40.000000 33.373058 23.228302 22.834589
35.660000 36.000000 33.391823 23.975653 22.834589
35.680000 42.000000 33.410587 24.569248 22.834589
35.700001 28.000000 33.429352 24.995222 22.834589
35.720001 40.000000 33.448116 25.245249 22.834589
35.740002 34.000000 33.466877 25.317871 22.834589
35.760002 48.000000 33.485638 25.219662 22.834589
35.780003 42.000000 33.504398 24.965267 22.834589
35.799999 40.000000 33.523155 24.575464 22.834589
35.820000 42.000000 33.541916 24.072302 22.834589
35.840000 34.000000 33.560673 23.473738 22.834589
35.860001 38.000000 33.579430 22.787886 22.834589
35.880001 32.000000 33.598186 22.010891 22.834589
35.900002 36.000000 33.616943 21.128523 22.834589
35.920002 46.000000 33.635704 20.121555 22.834589
35.940002 40.000000 33.654457 18.974342 22.834589
35.960003 22.000000 33.673210 17.680508 22.834589
35.980003 40.000000 33.691967 16.249214 22.834589
36.000000 34.000000 33.710720 14.708164 22.834589
36.020000 36.000000 33.729469 13.100970 22.834589
36.040001 36.000000 33.748226 11.482749 22.834589
36.060001 32.000000 33.766975 9.917832 22.834589
36.080002 28.000000 33.785728 8.468923 22.834589
36.099998 22.000000 33.804478 7.194848 22.834589
36.119999 34.000000 33.823227 6.143186 22.834589
36.139999 32.000000 33.841972 5.348242 22.834589
36.160000 40.000000 33.860725 4.828758 22.834589
36.180000 46.000000 33.879471 4.589836 22.834589
36.200001 36.000000 33.898220 4.623577 22.834589
36.220001 36.000000 33.916969 4.912610 22.834589
36.240002 26.000000 33.935715 5.431418 22.834589
36.260002 30.000000 33.954460 6.146631 22.834589
36.280003 32.000000 33.973206 7.014968 22.834589
36.299999 36.000000 33.991951 7.981103 22.834589
36.320000 32.000000 34.010693 8.977669 22.834589
36.340000 32.000000 34.029434 9.930493 22.834589
36.360001 44.000000 34.048180 10.766716 22.834589
36.380001 26.000000 34.066925 11.424097 22.834589
36.400002 56.000000 34.085663 11.858386 22.834589
36.420002 28.000000 34.104404 12.045322 22.834589
36.440002 32.000000 34.123150 11.977207 22.834589
36.460003 34.000000 34.141888 11.660547 22.834589
36.480003 48.000000 34.160625 11.115379 22.834589
36.500000 38.000000 34.179363 10.377974 22.834589
36.520000 38.000000 34.198101 9.502386 22.834589
36.540001 56.000000 34.216839 8.556250 22.834589
36.560001 40.000000 34.235577 7.609082 22.834589
36.580002 34.000000 34.254314 6.717192 22.834589
36.599998 36.000000 34.273045 5.912441 22.834589
36.619999 50.000000 34.291782 5.198395 22.834589
36.639999 30.000000 34.310516 4.559265 22.834589
36.660000 46.000000 34.329250 3.970332 22.834589
36.680000 32.000000 34.347988 3.411026 22.834589
36.700001 44.000000 34.366718 2.873307 22.834589
36.720001 36.000000 34.385448 2.361634 22.834589
36.740002 34.000000 34.404186 1.887129 22.834589
36.760002 52.000000 34.422916 1.456654 22.834589
36.780003 46.000000 34.441647 1.060846 22.834589
36.799999 36.000000 34.460373 0.671237 22.834589
36.820000 36.000000 34.479103 0.248782 22.834589
36.840000 38.000000 34.497829 -0.231729 22.834589
36.860001 42.000000 34.516560 -0.749244 22.834589
36.880001 38.000000 34.535286 -1.210306 22.834589
36.900002 42.000000 34.554016 -1.457618 22.834589
36.920002 24.000000 34.572742 -1.325241 22.834589
36.940002 36.000000 34.591465 -0.724063 22.834589
36.960003 36.000000 34.610195 0.298195 22.834589
36.980003 38.000000 34.628918 1.562185 22.834589
37.000000 34.000000 34.647640 2.832293 22.834589
37.020000 48.000000 34.666363 3.907689 22.834589
37.040001 36.000000 34.685085 4.689200 22.834589
37.060001 44.000000 34.703808 5.199823 22.834589
37.080002 36.000000 34.722527 5.562423 22.834589
37.099998 38.000000 34.741249 5.946230 22.834589
37.119999 36.000000 34.759968 6.496086 22.834589
37.139999 42.000000 34.778687 7.270752 22.834589
37.160000 44.000000 34.797409 8.228168 22.834589
37.180000 32.000000 34.816124 9.288835 22.834589
37.200001 40.000000 34.834846 10.452753 22.834589
37.220001 50.000000 34.853561 11.839809 22.834589
37.240002 46.000000 34.872284 13.553657 22.834589
37.260002 36.000000 34.890995 15.450788 22.834589
37.280003 40.000000 34.909714 17.114750 22.834589
37.299999 56.000000 34.928425 18.101437 22.834589
37.320000 40.000000 34.947140 18.253664 22.834589
37.340000 46.000000 34.965855 17.856371 22.834589
37.360001 52.000000 34.984566 17.639502 22.834589
37.380001 56.000000 35.003281 18.651451 22.834589
37.400002 52.000000 35.021992 22.014372 22.834589
37.420002 68.000000 35.040707 28.633663 22.834589
37.440002 76.000000 35.059418 38.982132 22.834589
37.460003 86.000000 35.078125 53.073692 22.834589
37.480003 68.000000 35.096836 70.589851 22.834589
37.500000 110.000000 35.115543 90.994286 22.834589
37.520000 156.000000 35.134251 113.600006 22.834589
37.540001 166.000000 35.152962 137.532959 22.834589
37.560001 196.000000 35.171665 161.755661 22.834589
37.580002 254.000000 35.190376 185.365921 22.834589
37.599998 298.000000 35.209076 207.852570 22.834589
37.619999 310.000000 35.227783 229.170151 22.834589
37.639999 374.000000 35.246490 248.938385 22.834589
37.660000 394.000000 35.265194 265.482819 22.834589
37.680000 380.000000 35.283897 275.668427 22.834589
37.700001 320.000000 35.302605 276.068298 22.834589
37.720001 318.000000 35.321304 264.692047 22.834589
37.740002 274.000000 35.340008 241.988831 22.834589
37.760002 262.000000 35.358711 210.681839 22.834589
37.780003 202.000000 35.377411 174.778503 22.834589
37.799999 178.000000 35.396107 138.388184 22.834589
37.820000 132.000000 35.414810 104.814751 22.834589
37.840000 100.000000 35.433506 76.180984 22.834589
37.860001 84.000000 35.452206 53.307835 22.834589
37.880001 84.000000 35.470905 36.055954 22.834589
37.900002 52.000000 35.489605 23.690243 22.834589
37.920002 46.000000 35.508301 15.260041 22.834589
37.940002 52.000000 35.526997 9.852968 22.834589
37.960003 52.000000 35.545692 6.726972 22.834589
37.980003 36.000000 35.564388 5.323992 22.834589
38.000000 60.000000 35.583080 5.224057 22.834589
38.020000 56.000000 35.601772 6.083820 22.834589
38.040001 42.000000 35.620468 7.595420 22.834589
38.060001 36.000000 35.639156 9.473330 22.834589
38.080002 36.000000 35.657852 11.468267 22.834589
38.099998 28.000000 35.676540 13.373017 22.834589
38.119999 38.000000 35.695229 15.029456 22.834589
38.139999 40.000000 35.713921 16.319233 22.834589
38.160000 42.000000 35.732609 17.159307 22.834589
38.180000 38.000000 35.751301 17.506428 22.834589
38.200001 42.000000 35.769989 17.363174 22.834589
38.220001 40.000000 35.788681 16.781734 22.834589
38.240002 34.000000 35.807365 15.856844 22.834589
38.260002 38.000000 35.826054 14.704597 22.834589
38.280003 34.000000 35.844742 13.436963 22.834589
38.299999 48.000000 35.863419 12.137031 22.834589
38.320000 38.000000 35.882107 10.841947 22.834589
38.340000 30.000000 35.900795 9.549325 22.834589
38.360001 26.000000 35.919476 8.228958 22.834589
38.380001 32.000000 35.938160 6.842136 22.834589
38.400002 38.000000 35.956844 5.363008 22.834589
38.420002 24.000000 35.975525 3.789865 22.834589
38.440002 30.000000 35.994209 2.148191 22.834589
38.460003 26.000000 36.012890 0.489764 22.834589
38.480003 26.000000 36.031570 -1.117918 22.834589
38.500000 42.000000 36.050247 -2.600894 22.834589
38.520000 28.000000 36.068924 -3.891195 22.834589
38.540001 22.000000 36.087605 -4.935536 22.834589
38.560001 40.000000 36.106285 -5.701388 22.834589
38.580002 38.000000 36.124958 -6.179892 22.834589
38.599998 38.000000 36.143635 -6.384469 22.834589
38.619999 38.000000 36.162312 -6.344751 22.834589
38.639999 40.000000 36.180988 -6.100426 22.834589
38.660000 26.000000 36.199661 -5.694288 22.834589
38.680000 32.000000 36.218338 -5.166089 22.834589
38.700001 34.000000 36.237011 -4.549408 22.834589
38.720001 24.000000 36.255688 -3.869211 22.834589
38.740002 42.000000 36.274357 -3.143254 22.834589
38.760002 30.000000 36.293030 -2.382121 22.834589
38.780003 30.000000 36.311703 -1.592804 22.834589
38.799999 28.000000 36.330376 -0.780051 22.834589
38.820000 24.000000 36.349045 0.051667 22.834589
38.840000 32.000000 36.367710 0.897444 22.834589
38.860001 26.000000 36.386379 1.751594 22.834589
38.880001 28.000000 36.405052 2.606779 22.834589
38.900002 34.000000 36.423721 3.454109 22.834589
38.920002 26.000000 36.442390 4.284381 22.834589
38.940002 26.000000 36.461056 5.087776 22.834589
38.960003 26.000000 36.479721 5.855194 22.834589
38.980003 22.000000 36.498386 6.578440 22.834589
39.000000 24.000000 36.517048 7.250770 22.834589
39.020000 32.000000 36.535717 7.867825 22.834589
39.040001 28.000000 36.554379 8.426223 22.834589
39.060001 30.000000 36.573044 8.925143 22.834589
39.080002 28.000000 36.591705 9.364726 22.834589
39.099998 38.000000 36.610367 9.746774 22.834589
39.119999 34.000000 36.629025 10.074263 22.834589
39.139999 30.000000 36.647686 10.351727 22.834589
39.160000 34.000000 36.666348 10.584885 22.834589
39.180000 32.000000 36.685009 10.780787 22.834589
39.200001 30.000000 36.703667 10.947288 22.834589
39.220001 26.000000 36.722328 11.092495 22.834589
39.240002 28.000000 36.740990 11.223517 22.834589
39.260002 28.000000 36.759644 11.345462 22.834589
39.280003 28.000000 36.778305 11.460528 22.834589
39.299999 28.000000 36.796955 11.566999 22.834589
39.320000 38.000000 36.815613 11.659549 22.834589
39.340000 34.000000 36.834267 11.729419 22.834589
39.360001 20.000000 36.852924 11.765751 22.834589
39.380001 28.000000 36.871574 11.756901 22.834589
39.400002 28.000000 36.890228 11.692011 22.834589
39.420002 34.000000 36.908882 11.562261 22.834589
39.440002 36.000000 36.927536 11.361804 22.834589
39.460003 32.000000 36.946190 11.088298 22.834589
39.480003 46.000000 36.964840 10.743013 22.834589
39.500000 36.000000 36.983486 10.330524 22.834589
39.520000 34.000000 37.002140 9.857892 22.834589
39.540001 26.000000 37.020786 9.334987 22.834589
39.560001 26.000000 37.039440 8.772279 22.834589
39.580002 24.000000 37.058086 8.181765 22.834589
39.599998 28.000000 37.076729 7.574774 22.834589
39.619999 28.000000 37.095375 6.961785 22.834589
39.639999 30.000000 37.114021 6.352457 22.834589
39.660000 26.000000 37.132675 5.754606 22.834589
39.680000 40.000000 37.151321 5.175126 22.834589
39.700001 34.000000 37.169964 4.618654 22.834589
39.720001 30.000000 37.188602 4.088356 22.834589
39.740002 26.000000 37.207249 3.585679 22.834589
39.760002 18.000000 37.225895 3.111358 22.834589
39.780003 26.000000 37.244541 2.664884 22.834589
39.799999 24.000000 37.263176 2.245218 22.834589
39.820000 30.000000 37.281818 1.850150 22.834589
39.840000 30.000000 37.300457 1.477952 22.834589
39.860001 24.000000 37.319099 1.126601 22.834589
39.880001 24.000000 37.337738 0.794737 22.834589
39.900002 28.000000 37.356377 0.481371 22.834589
39.920002 22.000000 37.375015 0.186316 22.834589
39.940002 26.000000 37.393654 -0.089816 22.834589
39.960003 30.000000 37.412292 -0.345636 22.834589
39.980003 22.000000 37.430931 -0.579064 22.834589
40.000000 28.000000 37.449566 -0.787432 22.834589
40.020000 30.000000 37.468201 -0.967795 22.834589
40.040001 24.000000 37.486835 -1.116984 22.834589
40.060001 28.000000 37.505470 -1.231848 22.834589
40.080002 32.000000 37.524105 -1.309437 22.834589
40.099998 20.000000 37.542736 -1.347151 22.834589
40.119999 20.000000 37.561367 -1.342898 22.834589
40.139999 24.000000 37.579998 -1.295155 22.834589
40.160000 32.000000 37.598629 -1.203056 22.834589
40.180000 20.000000 37.617260 -1.066455 22.834589
40.200001 22.000000 37.635891 -0.885959 22.834589
40.220001 24.000000 37.654522 -0.662937 22.834589
40.240002 24.000000 37.673153 -0.399524 22.834589
40.260002 28.000000 37.691784 -0.098589 22.834589
40.280003 26.000000 37.710415 0.236330 22.834589
40.299999 26.000000 37.729038 0.600964 22.834589
40.320000 26.000000 37.747658 0.990803 22.834589
40.340000 26.000000 37.766289 1.401335 22.834589
40.360001 32.000000 37.784912 1.827188 22.834589
40.380001 24.000000 37.803539 2.263714 22.834589
40.400002 36.000000 37.822163 2.706055 22.834589
40.420002 24.000000 37.840790 3.150048 22.834589
40.440002 24.000000 37.859413 3.591584 22.834589
40.460003 32.000000 37.878036 4.027287 22.834589
40.480003 30.000000 37.896660 4.454126 22.834589
40.500000 20.000000 37.915276 4.869326 22.834589
40.520000 34.000000 37.933899 5.270983 22.834589
40.540001 28.000000 37.952518 5.656955 22.834589
40.560001 28.000000 37.971138 6.025756 22.834589
40.580002 30.000000 37.989761 6.376251 22.834589
40.599998 26.000000 38.008377 6.707421 22.834589
40.619999 22.000000 38.026993 7.019060 22.834589
40.639999 38.000000 38.045612 7.311369 22.834589
40.660000 24.000000 38.064232 7.584951 22.834589
40.680000 24.000000 38.082848 7.840921 22.834589
40.700001 22.000000 38.101463 8.080950 22.834589
40.720001 32.000000 38.120075 8.306945 22.834589
40.740002 34.000000 38.138695 8.521180 22.834589
40.760002 32.000000 38.157310 8.725724 22.834589
40.780003 44.000000 38.175922 8.922664 22.834589
40.799999 28.000000 38.194527 9.113834 22.834589
40.820000 36.000000 38.213142 9.300986 22.834589
40.840000 44.000000 38.231754 9.485152 22.834589
40.860001 42.000000 38.250366 9.667215 22.834589
40.880001 32.000000 38.268978 9.847705 22.834589
40.900002 26.000000 38.287594 10.026936 22.834589
40.920002 38.000000 38.306202 10.204909 22.834589
40.940002 28.000000 38.324810 10.381718 22.834589
40.960003 22.000000 38.343418 10.557351 22.834589
40.980003 32.000000 38.362026 10.731789 22.834589
41.000000 28.000000 38.380630 10.904984 22.834589
41.020000 26.000000 38.399239 11.076968 22.834589
41.040001 30.000000 38.417847 11.247594 22.834589
41.060001 36.000000 38.436451 11.416576 22.834589
41.080002 26.000000 38.455055 11.583502 22.834589
41.099998 28.000000 38.473656 11.747649 22.834589
41.119999 32.000000 38.492260 11.908133 22.834589
41.139999 40.000000 38.510864 12.063731 22.834589
41.160000 30.000000 38.529469 12.213076 22.834589
41.180000 36.000000 38.548073 12.354706 22.834589
41.200001 26.000000 38.566673 12.487168 22.834589
41.220001 32.000000 38.585274 12.609238 22.834589
41.240002 46.000000 38.603874 12.719944 22.834589
41.260002 28.000000 38.622475 12.818752 22.834589
41.280003 28.000000 38.641075 12.905631 22.834589
41.299999 24.000000 38.659668 12.981086 22.834589
41.320000 32.000000 38.678268 13.046309 22.834589
41.340000 36.000000 38.696865 13.102942 22.834589
41.360001 42.000000 38.715466 13.153211 22.834589
41.380001 42.000000 38.734058 13.199689 22.834589
41.400002 28.000000 38.752659 13.245337 22.834589
41.420002 46.000000 38.771252 13.293214 22.834589
41.440002 48.000000 38.789845 13.346486 22.834589
41.460003 38.000000 38.808441 13.408237 22.834589
41.480003 46.000000 38.827034 13.481314 22.834589
41.500000 34.000000 38.845627 13.568301 22.834589
41.520000 40.000000 38.864220 13.671379 22.834589
41.540001 42.000000 38.882812 13.792263 22.834589
41.560001 52.000000 38.901402 13.932110 22.834589
41.580002 44.000000 38.919994 14.091608 22.834589
41.599998 44.000000 38.938576 14.270658 22.834589
41.619999 52.000000 38.957172 14.468953 22.834589
41.639999 52.000000 38.975761 14.685116 22.834589
41.660000 40.000000 38.994350 14.917478 22.834589
41.680000 50.000000 39.012936 15.163699 22.834589
41.700001 58.000000 39.031521 15.421035 22.834589
41.720001 40.000000 39.050114 15.686358 22.834589
41.740002 52.000000 39.068699 15.955841 22.834589
41.760002 38.000000 39.087284 16.225698 22.834589
41.780003 42.000000 39.105869 16.491858 22.834589
41.799999 46.000000 39.124451 16.750114 22.834589
41.820000 34.000000 39.143040 16.996500 22.834589
41.840000 38.000000 39.161617 17.226795 22.834589
41.860001 38.000000 39.180202 17.437489 22.834589
41.880001 32.000000 39.198784 17.625038 22.834589
41.900002 34.000000 39.217365 17.786478 22.834589
41.920002 46.000000 39.235947 17.919260 22.834589
41.940002 36.000000 39.254528 18.021353 22.834589
41.960003 38.000000 39.273109 18.091257 22.834589
41.980003 42.000000 39.291687 18.128038 22.834589
42.000000 32.000000 39.310265 18.131344 22.834589
42.020000 42.000000 39.328842 18.101366 22.834589
42.040001 44.000000 39.347416 18.038853 22.834589
42.060001 40.000000 39.365997 17.944998 22.834589
42.080002 32.000000 39.384575 17.821560 22.834589
42.099998 42.000000 39.403145 17.670740 22.834589
42.119999 40.000000 39.421722 17.494917 22.834589
42.139999 36.000000 39.440296 17.296989 22.834589
42.160000 38.000000 39.458874 17.079893 22.834589
42.180000 38.000000 39.477444 16.846897 22.834589
42.200001 42.000000 39.496021 16.600985 22.834589
42.220001 30.000000 39.514591 16.345440 22.834589
42.240002 34.000000 39.533165 16.083010 22.834589
42.260002 36.000000 39.551735 15.816419 22.834589
42.280003 50.000000 39.570305 15.547840 22.834589
42.299999 24.000000 39.588875 15.279011 22.834589
42.320000 28.000000 39.607441 15.011191 22.834589
42.340000 36.000000 39.626011 14.744861 22.834589
42.360001 32.000000 39.644581 14.480054 22.834589
42.380001 30.000000 39.663155 14.216087 22.834589
42.400002 34.000000 39.681717 13.952000 22.834589
42.420002 32.000000 39.700287 13.685758 22.834589
42.440002 34.000000 39.718853 13.415442 22.834589
42.460003 36.000000 39.737415 13.138670 22.834589
42.480003 32.000000 39.755985 12.852708 22.834589
42.500000 30.000000 39.774544 12.555369 22.834589
42.520000 32.000000 39.793110 12.243736 22.834589
42.540001 32.000000 39.811672 11.915868 22.834589
42.560001 40.000000 39.830235 11.569843 22.834589
42.580002 32.000000 39.848797 11.204261 22.834589
42.599998 26.000000 39.867355 10.818349 22.834589
42.619999 38.000000 39.885918 10.411660 22.834589
42.639999 32.000000 39.904480 9.984346 22.834589
42.660000 40.000000 39.923038 9.537456 22.834589
42.680000 34.000000 39.941601 9.076078 22.834589
42.700001 30.000000 39.960155 8.594652 22.834589
42.720001 36.000000 39.978722 8.098943 22.834589
42.740002 30.000000 39.997276 7.592329 22.834589
42.760002 28.000000 40.015831 7.077773 22.834589
42.780003 36.000000 40.034393 6.557929 22.834589
42.799999 34.000000 40.052944 6.036977 22.834589
42.820000 26.000000 40.071499 5.517913 22.834589
42.840000 34.000000 40.090054 5.004296 22.834589
42.860001 20.000000 40.108608 4.499443 22.834589
42.880001 24.000000 40.127163 4.006493 22.834589
42.900002 36.000000 40.145718 3.528349 22.834589
42.920002 32.000000 40.164268 3.067714 22.834589
42.940002 22.000000 40.182823 2.626681 22.834589
42.960003 26.000000 40.201370 2.228454 22.834589
42.980003 22.000000 40.219929 1.831997 22.834589
43.000000 32.000000 40.238472 1.460210 22.834589

_pd_meas_2theta_range_max        43.000
# POWDER PROFILE
_pd_meas_2theta_range_min        15.000
_pd_proc_ls_prof_R_factor        0.18535
_pd_proc_ls_prof_wR_expected     0.15826
_pd_proc_ls_prof_wR_factor       0.23519
_pd_proc_number_of_points        1401
